# Supplementary material for: The effect of motivational determinants on elite Wrestlers’ ıntentions to continue in sport: The mediating role of enjoyment
Source: PLoS One. 2026 Jul 10;21(7):e0353067. doi: 10.1371/journal.pone.0353067 (PMC13353986; doi:10.1371/journal.pone.0353067)
Supplement: S1 File — Anonymized quantitative raw dataset underlying the statistical analyses. (XLSX) [file pone.0353067.s001.xlsx]

## Sheet: 374 veri
Participant ID	2.Ego Orientation	3.Task Orientation	4.Task Orientation	5.Ego Orientation	6.Task Orientation	7.Ego Orientation	8.Ego Orientation	9.Task Orientation	10.Ego Orientation	1.Competence	2.Competence	3.Competence	4.Competence	5.Competence	6.Autonomy	7.Autonomy	8.Autonomy	9.Autonomy	10.Relatedness	11.Relatedness	12.Relatedness	13.Relatedness	14.Relatedness	1.Sport Motivation	2.Sport Motivation	3.Sport Motivation	4.Sport Motivation	5.Sport Motivation	6.Sport Motivation	7.Sport Motivation	8.Sport Motivation	9.Sport Motivation	10.Sport Motivation	11.Sport Motivation	12.Sport Motivation	13.Sport Motivation	14.Sport Motivation	15.Sport Motivation	16.Sport Motivation	1.Enjoyment	2.Enjoyment	3.Enjoyment	4.Enjoyment	5.Enjoyment	6.Enjoyment	7.Enjoyment	8.Enjoyment	1.Intention	2.Intention
1	4	4	4	3	3	3	3	3	3	5	4	4	5	5	4	4	4	4	5	5	5	4	4	6	2	5	4	4	4	5	4	4	5	5	4	4	4	4	4	7	7	7	7	7	7	7	7	5	3
2	1	5	5	5	5	3	5	5	5	5	5	5	5	5	5	5	5	5	5	5	5	5	5	7	1	7	1	7	1	7	1	7	7	1	7	1	7	7	7	7	7	7	7	7	7	7	7	7	7
3	3	5	5	1	5	1	1	5	1	4	3	3	3	4	1	2	2	2	5	5	5	5	5	6	7	4	7	5	3	4	5	4	3	6	6	5	7	5	5	5	4	4	5	4	4	5	5	4	3
4	2	5	5	5	5	2	3	4	2	5	5	5	5	5	5	5	5	5	5	5	5	5	5	5	2	5	3	5	5	2	4	3	6	2	3	5	3	6	4	7	7	7	7	7	7	7	7	7	5
5	2	5	5	1	5	2	1	5	1	5	5	5	5	5	5	4	3	4	5	5	5	5	5	7	2	4	1	4	1	4	1	7	4	1	2	1	7	7	4	7	7	7	7	7	7	7	7	7	7
6	5	4	5	4	5	5	5	5	5	5	5	5	5	5	5	5	5	5	5	5	5	5	5	7	7	7	4	7	1	7	1	7	7	1	7	1	7	7	7	7	7	7	7	7	7	7	7	5	7
7	4	4	3	4	4	3	3	4	3	4	3	4	3	4	3	4	3	3	3	4	4	4	4	5	5	6	5	5	6	5	5	6	5	5	5	5	5	5	6	5	5	5	6	6	5	5	5	5	4
8	5	4	5	4	4	4	4	4	4	5	4	4	2	4	4	4	4	4	5	5	5	5	5	6	1	5	1	1	1	2	1	6	4	1	2	1	7	6	4	7	7	7	7	7	7	7	7	7	7
9	5	5	5	5	5	5	5	5	5	5	5	5	5	5	5	4	4	5	5	5	4	5	5	4	1	7	1	1	1	6	1	6	5	1	4	3	7	7	5	7	7	7	7	7	7	7	4	7	7
10	5	5	5	5	5	5	5	5	5	5	5	5	5	5	5	5	5	5	5	5	5	5	5	7	1	7	1	7	1	7	1	7	7	1	7	4	7	7	7	7	7	7	7	7	7	7	7	4	4
11	3	5	5	5	4	5	4	4	4	5	5	5	5	5	5	5	5	5	4	4	3	4	4	5	5	4	6	4	6	5	5	6	5	5	6	5	4	5	6	5	5	5	6	6	6	5	5	6	2
12	4	4	3	5	4	4	4	4	4	4	4	4	5	4	4	3	5	4	5	5	5	5	5	7	7	7	7	7	7	7	7	7	7	7	7	7	7	7	7	7	7	7	7	7	7	7	7	7	1
13	5	5	5	5	4	4	3	5	4	5	5	5	5	5	5	5	5	5	5	5	5	5	5	7	7	6	7	5	4	4	5	5	4	4	4	5	5	5	5	7	7	7	7	7	7	7	7	7	7
14	1	5	5	3	5	4	5	5	3	5	5	5	5	5	5	5	5	5	5	5	5	5	5	5	3	6	1	7	1	5	1	4	7	1	7	1	7	7	7	7	7	7	7	7	7	7	7	7	7
15	3	5	5	4	3	3	5	4	4	5	5	5	5	5	4	3	3	5	3	5	4	4	3	4	6	4	5	6	4	5	4	3	6	6	6	5	4	3	6	7	7	7	7	7	7	7	7	7	3
16	4	5	5	5	5	5	5	5	5	4	4	5	5	5	5	5	5	3	5	5	3	5	5	7	7	7	6	6	5	7	6	6	7	6	6	6	7	6	5	7	7	7	7	7	7	7	5	7	5
17	5	4	4	3	3	3	3	4	3	3	4	3	4	3	3	3	3	4	4	3	5	3	3	4	5	4	4	4	5	4	5	5	4	5	5	5	4	5	5	4	4	4	4	4	4	4	5	5	3
18	1	5	4	2	4	3	3	4	5	5	4	4	4	4	4	5	5	5	5	5	5	5	5	5	1	6	1	7	4	7	1	7	7	1	7	5	7	7	7	7	5	7	5	7	7	5	4	6	7
19	5	5	5	5	5	5	5	5	5	4	4	4	5	4	4	4	4	3	4	4	3	4	4	5	6	5	3	6	4	4	1	4	6	1	4	1	3	5	6	7	7	6	5	6	7	7	6	5	3
20	4	3	5	5	5	2	3	3	5	5	5	4	5	4	5	4	4	4	5	5	4	5	5	5	5	4	7	6	5	4	7	6	5	5	7	4	5	6	4	5	7	7	7	7	7	7	6	6	7
21	3	5	5	5	5	4	4	5	5	5	5	5	5	4	5	5	5	5	5	5	5	5	5	7	1	7	1	4	1	2	1	5	7	1	7	3	5	7	7	6	4	5	5	5	6	5	2	7	7
22	5	5	4	2	4	2	4	3	4	5	5	5	5	5	5	5	5	5	5	4	5	5	5	7	6	5	4	7	5	6	6	6	7	7	6	6	6	7	6	5	7	4	7	5	5	7	7	6	2
23	4	5	5	5	5	5	5	5	5	4	4	4	4	4	3	4	4	3	4	5	3	5	4	7	2	2	1	1	1	1	1	3	4	6	6	4	7	6	5	7	7	7	7	7	7	7	7	7	6
24	4	3	5	5	5	4	4	4	3	5	4	4	4	5	4	4	4	3	5	4	4	4	4	7	7	6	6	5	5	6	5	7	6	2	5	1	7	7	7	7	7	7	7	7	7	5	7	4	7
25	4	5	4	4	5	4	4	4	4	5	4	3	4	3	4	4	3	4	3	5	5	4	4	6	5	6	6	6	5	5	4	5	5	6	6	6	6	5	5	5	5	6	5	5	6	6	5	6	3
26	4	5	5	5	5	4	5	5	5	5	4	5	5	5	5	5	5	5	5	5	4	5	4	6	6	7	6	7	7	7	7	7	7	7	7	6	6	6	7	5	6	7	7	7	7	6	7	6	1
27	1	5	5	5	5	5	5	5	5	5	5	5	5	5	3	5	5	3	3	3	3	5	5	7	2	1	1	7	1	4	1	7	7	1	7	1	7	7	4	7	7	7	7	7	7	7	7	7	7
28	5	5	5	5	5	5	5	5	5	5	5	5	5	5	5	5	5	5	5	5	5	5	5	7	1	7	1	7	2	6	1	7	7	1	7	7	7	7	7	7	7	7	7	7	7	7	7	7	7
29	5	5	5	5	5	5	5	5	5	5	5	5	5	5	5	5	5	5	5	5	5	5	5	7	1	7	1	7	1	7	1	7	7	1	7	4	7	7	7	7	7	7	7	7	7	7	7	4	4
30	5	4	4	4	4	4	3	4	4	3	4	4	4	4	3	4	3	3	3	3	4	2	5	5	4	6	6	6	6	6	5	6	6	6	6	5	5	6	6	3	3	5	3	7	6	6	6	4	2
31	5	5	5	5	5	5	5	5	5	5	5	5	5	5	5	4	4	5	5	5	4	5	5	4	1	7	1	1	1	6	1	6	5	1	4	3	7	7	5	7	7	7	7	7	7	7	4	7	7
32	5	5	5	5	5	5	5	5	5	4	5	5	3	5	3	2	3	3	5	5	5	5	3	7	1	7	1	7	3	5	2	7	7	1	7	7	7	7	7	7	7	7	7	7	7	7	7	7	6
33	3	5	5	5	5	5	5	5	5	5	5	5	5	5	5	4	3	4	5	5	4	5	5	6	2	6	2	2	3	3	2	6	3	2	7	3	7	7	7	7	7	7	7	7	7	7	7	7	6
34	5	5	5	3	5	3	3	5	4	5	5	5	4	5	5	5	5	5	5	5	5	5	5	7	4	6	2	5	4	1	1	7	7	2	4	5	7	7	7	7	7	7	7	7	7	7	7	7	7
35	3	4	4	3	5	2	3	3	2	5	5	5	5	5	5	4	5	4	4	5	5	5	5	4	3	5	3	3	5	3	4	4	7	7	5	6	5	4	5	5	4	3	5	3	7	7	4	5	5
36	2	5	5	5	5	3	4	5	1	4	4	4	4	4	5	5	5	5	5	5	5	5	5	7	1	7	1	7	1	7	1	7	7	1	7	1	7	7	7	7	6	7	6	5	7	7	5	7	7
37	4	5	5	4	5	5	5	5	5	4	5	5	1	5	5	5	4	4	5	5	5	5	5	7	1	6	1	7	1	7	1	7	7	1	7	7	7	7	7	3	4	4	7	7	7	7	7	7	7
38	5	5	5	5	4	5	4	5	5	5	5	5	1	5	5	5	3	4	4	5	5	5	5	7	2	7	1	7	7	6	1	6	2	3	5	6	5	7	5	7	6	7	6	7	7	2	4	7	7
39	1	3	3	3	4	2	3	3	3	4	5	5	5	5	5	5	5	5	5	5	4	5	5	6	1	4	4	4	4	4	4	4	4	4	4	4	4	4	4	4	4	4	4	4	4	4	4	4	4
40	5	5	4	2	4	2	4	3	4	5	5	5	5	5	5	5	5	5	5	4	5	5	5	7	6	5	4	7	5	6	6	6	7	7	6	6	6	7	6	5	7	4	7	5	5	7	7	6	2
41	5	5	5	5	5	5	5	5	5	5	5	5	5	5	5	5	5	5	5	4	4	5	5	5	6	7	7	7	7	7	7	7	7	7	7	7	7	7	7	7	7	7	7	7	7	7	7	7	1
42	4	5	5	5	5	5	5	5	5	5	3	4	3	4	1	3	3	3	4	4	3	3	4	6	1	2	1	6	5	6	6	5	5	5	6	6	6	6	5	6	6	6	6	6	7	6	6	7	7
43	2	5	5	2	5	3	4	5	2	5	5	5	5	5	5	5	4	5	5	5	4	5	5	5	5	4	6	6	6	5	5	7	5	5	5	4	5	6	5	6	6	6	6	6	4	5	6	5	3
44	3	3	5	3	3	3	3	3	3	5	4	4	3	4	5	4	3	4	4	3	4	4	4	5	5	5	4	5	5	4	4	6	4	5	6	4	4	5	5	6	7	7	7	7	7	7	7	6	2
45	5	5	5	5	5	5	2	5	3	5	5	5	5	5	3	5	5	5	5	5	3	3	3	1	1	4	1	4	1	4	1	7	7	1	7	4	7	7	1	7	7	7	7	7	7	7	7	7	7
46	3	4	4	3	3	5	4	4	5	4	3	3	3	3	3	4	3	3	5	5	5	5	5	6	4	6	5	5	5	7	3	4	5	6	5	6	7	7	5	7	7	7	7	7	7	6	6	5	5
47	3	5	5	5	5	4	4	5	5	5	5	5	5	4	5	5	5	5	5	5	5	5	5	7	1	7	1	4	1	2	1	5	7	1	7	3	5	7	7	6	4	5	5	5	6	5	2	7	7
48	4	5	5	5	5	5	5	5	5	3	3	3	5	5	5	4	4	4	5	5	5	5	5	7	1	7	1	7	2	7	3	7	5	3	4	1	7	7	7	7	7	7	7	7	7	7	7	7	7
49	3	4	4	3	4	4	3	3	4	3	4	4	2	4	2	1	2	2	4	4	4	5	4	5	5	5	5	6	5	2	4	5	4	3	3	3	4	5	4	3	3	3	3	3	3	2	3	4	4
50	2	5	5	3	5	2	3	5	4	4	4	3	3	4	4	4	5	5	5	5	4	5	4	6	3	3	2	6	2	5	2	3	6	3	3	4	5	5	6	5	5	5	5	5	5	5	4	5	4
51	5	5	5	5	5	5	5	5	5	5	5	5	5	5	5	5	5	5	5	5	5	5	5	7	1	7	1	7	2	6	1	7	7	1	7	7	7	7	7	7	7	7	7	7	7	7	7	7	7
52	1	5	5	5	1	5	5	5	5	5	5	5	5	5	5	4	5	5	4	5	3	5	3	7	4	7	1	5	1	7	1	7	7	7	7	4	5	5	4	7	7	7	7	7	7	7	7	7	6
53	1	5	5	5	5	4	5	5	5	5	5	5	5	5	4	5	5	5	5	5	5	5	5	6	2	7	1	7	1	7	1	7	7	1	7	6	7	7	7	7	7	7	7	7	7	6	7	7	6
54	5	5	5	5	5	5	5	5	5	5	5	5	5	5	5	5	5	5	5	5	3	3	3	5	2	7	2	2	1	2	1	7	7	1	7	5	4	7	7	7	7	7	7	7	7	7	7	7	7
55	5	5	5	5	5	5	5	4	5	5	5	5	5	5	4	4	5	5	5	5	5	5	5	7	2	7	2	7	3	7	2	7	7	1	7	6	7	7	7	6	6	6	7	6	7	7	5	7	7
56	3	2	1	3	5	3	2	1	1	5	5	5	5	5	5	5	5	5	5	5	5	5	5	2	1	4	2	7	1	2	1	7	7	7	7	2	7	4	7	7	7	7	7	6	6	6	5	7	6
57	5	5	5	4	4	5	4	5	4	5	5	4	4	5	5	4	5	4	4	5	4	5	5	6	7	6	7	7	6	7	6	7	6	6	7	6	6	7	6	6	6	6	6	6	6	6	7	6	6
58	2	5	5	5	5	2	5	5	3	4	5	5	5	5	5	5	4	5	5	5	5	5	5	6	4	7	7	7	4	7	2	7	7	1	7	5	7	7	7	7	7	7	7	7	7	7	7	7	6
59	1	5	5	1	5	2	2	5	2	5	4	4	5	5	5	5	5	5	5	5	5	5	5	3	2	1	1	7	3	3	2	7	7	1	7	2	7	7	7	7	7	7	7	7	7	7	7	7	5
60	1	5	5	2	5	5	5	5	2	5	5	5	5	5	5	5	5	5	5	5	5	5	5	7	4	7	2	6	1	6	2	7	7	2	6	1	7	7	7	7	7	7	7	7	7	7	7	7	5
61	1	3	4	1	5	1	2	3	3	5	5	1	3	4	4	5	5	5	4	4	4	4	4	7	1	4	1	5	1	4	1	5	7	1	4	1	7	7	7	7	7	7	7	6	7	7	7	7	6
62	1	5	5	5	5	5	5	5	5	5	5	5	5	5	5	5	5	5	2	4	2	3	4	7	1	5	2	7	4	7	5	6	6	2	4	6	4	3	2	7	7	7	7	7	7	7	7	7	6
63	3	5	5	5	5	5	5	5	5	4	4	4	5	4	5	4	4	4	5	5	4	5	5	5	1	7	1	7	1	7	1	7	7	1	7	1	7	7	7	7	7	7	7	7	7	7	7	7	6
64	1	5	5	5	5	4	5	5	5	5	5	5	5	5	5	5	5	5	5	5	5	5	5	7	5	7	1	7	1	7	1	7	7	1	7	6	7	7	7	7	7	7	7	7	7	7	7	7	7
65	1	5	5	5	5	5	5	5	5	5	5	5	5	5	5	5	5	5	5	5	5	5	5	7	7	7	7	7	6	7	5	7	7	6	6	7	7	6	6	7	7	7	7	7	7	7	7	4	4
66	5	5	5	5	5	5	5	5	5	5	5	5	5	5	5	5	5	5	5	5	5	5	5	7	7	7	7	7	7	7	7	7	7	7	7	7	7	7	7	7	7	7	7	7	7	7	7	7	1
67	3	5	5	5	4	3	2	3	3	4	4	3	4	3	2	4	5	3	4	4	4	5	4	2	2	2	7	2	3	5	6	5	5	4	6	7	7	6	7	4	3	6	7	5	7	5	4	3	6
68	3	4	4	4	4	4	3	5	5	4	5	3	5	5	5	4	4	5	4	5	4	5	5	5	7	6	7	7	6	6	6	7	7	6	5	6	6	6	6	7	7	7	6	7	7	6	7	7	1
69	1	4	3	3	4	3	4	4	3	4	3	3	3	5	4	3	4	4	4	5	5	5	5	6	2	6	2	5	5	5	6	5	6	5	6	6	6	5	6	6	6	6	6	6	6	6	7	4	4
70	2	5	5	5	5	4	4	4	4	5	5	5	4	4	3	4	3	4	5	5	5	5	4	5	1	6	1	2	2	1	1	6	5	1	3	1	6	5	3	7	7	7	7	7	7	7	7	7	6
71	4	5	5	5	5	5	5	5	5	5	5	5	5	5	4	5	5	5	5	5	5	5	5	7	3	6	1	5	1	4	1	5	7	1	5	1	7	5	5	7	7	7	7	7	7	7	7	7	6
72	2	4	5	3	5	5	5	5	5	5	5	5	3	4	3	3	3	4	3	4	3	3	3	7	7	7	4	4	4	6	4	7	7	4	7	4	7	7	7	7	7	7	7	7	7	7	7	7	7
73	3	5	4	4	4	5	3	5	5	3	5	5	4	5	4	5	5	5	5	5	5	4	3	7	7	7	7	7	6	6	5	7	6	7	7	5	7	5	7	7	7	6	7	5	7	7	7	6	3
74	1	5	5	5	5	4	3	5	5	5	5	5	5	5	5	5	5	5	5	5	4	3	5	7	3	5	1	7	1	4	1	2	7	2	2	2	7	6	6	7	7	7	7	7	7	7	7	7	3
75	5	4	5	5	5	4	5	4	5	5	5	5	4	5	4	4	5	4	5	4	5	4	5	5	6	5	7	5	7	5	6	4	6	5	6	4	7	6	6	7	7	7	7	7	7	7	7	5	2
76	2	5	5	2	4	5	5	5	5	5	5	5	5	5	5	5	5	5	5	5	5	5	5	7	7	7	7	7	7	7	7	7	7	2	7	3	7	7	7	7	7	7	7	7	7	7	7	7	7
77	3	5	5	4	5	4	4	5	4	5	5	5	5	5	3	3	3	3	5	5	5	5	5	1	1	4	1	4	1	3	1	4	1	1	5	1	7	7	3	4	4	4	3	3	4	4	3	5	5
78	3	5	5	4	5	5	5	5	5	4	4	4	4	4	3	4	4	4	4	4	4	5	4	4	4	4	2	4	2	4	5	5	4	2	4	2	2	5	4	6	7	7	6	7	7	5	7	4	4
79	5	5	5	5	5	3	5	5	5	4	5	5	5	5	5	5	5	5	5	5	5	5	5	5	2	7	7	7	5	6	1	7	7	1	7	4	7	7	7	7	7	7	7	7	7	7	7	7	6
80	5	5	5	5	5	5	4	4	3	1	3	4	3	4	4	3	4	4	3	3	3	3	3	4	4	4	4	5	4	5	5	4	5	4	5	5	5	6	6	4	4	4	3	3	3	4	3	3	4
81	5	5	5	5	5	5	5	5	5	4	3	3	3	3	5	2	2	2	4	5	5	5	5	5	6	6	5	7	7	7	5	7	7	2	7	1	7	7	7	7	7	7	7	7	7	7	5	5	5
82	5	5	5	5	5	5	5	4	5	5	5	5	5	5	4	4	5	5	5	5	5	5	5	7	2	7	2	7	3	7	2	7	7	1	7	6	7	7	7	6	6	6	7	6	7	7	5	7	7
83	5	5	5	4	5	5	5	5	5	5	3	4	5	5	3	5	5	5	4	4	3	5	4	4	7	4	1	4	1	4	3	7	7	5	5	7	7	7	7	1	2	5	7	6	7	7	4	7	6
84	3	5	5	3	5	3	3	4	3	4	3	3	3	3	4	3	4	5	4	5	4	5	4	4	5	5	4	7	4	5	4	5	5	4	5	3	6	6	7	7	7	7	7	7	7	7	7	7	6
85	5	5	5	5	5	5	5	5	5	4	4	4	4	5	4	5	5	5	4	5	4	5	4	5	6	7	4	7	6	6	3	7	7	2	7	6	6	7	6	7	7	7	7	7	7	7	7	7	4
86	4	4	5	3	4	5	3	4	3	4	5	4	4	4	4	3	4	4	4	5	4	5	4	5	2	4	5	4	2	6	4	5	5	1	5	2	5	7	5	6	6	6	5	6	6	6	6	6	7
87	4	5	5	5	5	5	5	5	5	5	5	5	5	5	4	5	5	5	5	5	5	5	5	7	3	6	1	5	1	4	1	5	7	1	5	1	7	5	5	7	7	7	7	7	7	7	7	7	6
88	5	5	5	4	5	5	5	5	5	4	4	4	5	4	3	3	3	3	5	5	5	5	5	7	2	2	2	6	1	7	4	7	7	2	7	4	7	7	7	7	7	7	7	7	7	7	7	7	7
89	4	5	5	5	5	5	4	4	4	4	4	4	4	4	4	4	4	4	4	4	4	4	4	5	1	2	1	5	4	4	4	4	4	4	4	4	4	4	4	7	5	5	7	6	7	5	5	6	6
90	5	5	4	5	4	1	2	4	2	5	4	5	5	5	5	4	4	4	3	4	3	4	3	7	6	6	3	5	4	6	3	6	6	3	6	7	7	7	7	7	7	7	6	7	7	6	6	7	6
91	5	5	5	5	5	5	5	5	5	4	4	4	2	4	1	3	4	5	5	5	3	5	5	3	7	4	2	7	1	7	7	6	1	7	7	3	7	1	7	7	7	7	7	4	7	7	5	7	1
92	2	5	5	3	5	2	5	4	4	4	3	4	4	4	5	3	4	4	1	2	2	4	2	7	4	3	1	4	2	5	3	5	5	2	6	1	4	5	5	7	7	5	6	7	6	7	7	6	5
93	1	5	5	3	5	5	5	5	4	4	3	3	3	4	5	4	4	4	5	5	5	5	5	2	4	6	1	5	1	1	1	4	6	1	6	3	7	6	4	7	7	7	7	7	7	7	7	4	7
94	3	5	5	5	5	5	5	5	5	4	4	4	4	4	4	4	4	4	4	4	4	5	4	5	3	7	7	7	1	3	2	5	6	1	3	2	4	4	4	7	6	6	4	4	7	5	6	7	6
95	4	5	5	5	5	5	5	5	5	5	5	5	5	5	3	4	4	2	5	5	5	5	5	7	2	7	1	7	1	7	1	7	7	1	7	1	7	7	7	7	7	7	7	7	7	7	7	7	6
96	2	5	5	3	5	3	4	4	4	4	4	4	4	3	4	4	3	4	3	4	3	4	4	5	4	5	5	4	5	5	5	5	4	5	5	5	5	5	4	5	5	5	5	4	4	5	4	5	4
97	2	5	5	3	5	5	5	5	3	5	3	4	5	4	5	5	5	5	5	5	5	5	5	7	1	5	1	6	1	7	2	7	7	1	7	1	7	7	7	5	5	4	3	4	7	5	5	6	7
98	5	5	5	5	5	5	5	5	5	5	5	5	5	5	5	5	5	5	5	5	5	5	5	7	7	7	7	7	7	7	7	7	7	7	7	7	7	7	7	7	7	7	7	7	7	7	7	7	7
99	2	5	5	3	5	3	4	4	4	4	4	4	4	3	4	4	3	4	3	4	3	4	4	5	4	5	5	4	5	5	5	5	4	5	5	5	5	5	4	5	5	5	5	4	4	5	4	5	4
100	1	5	5	5	1	5	5	5	5	5	5	5	5	5	5	4	3	5	3	5	2	3	2	7	1	7	1	7	1	6	1	7	7	1	7	1	7	7	7	7	7	7	7	7	7	7	5	7	7
101	5	5	5	5	5	5	5	5	5	5	5	5	5	5	5	5	5	5	5	5	5	5	5	7	1	7	1	7	1	5	1	7	7	1	7	1	7	7	7	7	7	7	7	7	7	7	7	7	6
102	3	5	5	4	5	4	3	5	5	5	4	4	4	4	5	5	5	5	5	5	5	5	4	7	1	7	1	6	6	2	1	7	7	7	7	1	7	7	7	7	7	7	7	7	7	7	7	7	7
103	3	5	5	3	5	3	3	5	3	5	4	4	3	4	3	4	4	3	3	3	4	4	4	6	6	6	1	6	1	6	1	6	6	6	7	6	7	6	5	7	7	7	7	7	7	7	7	2	4
104	3	5	5	4	5	3	4	5	3	3	3	3	4	4	3	4	4	4	5	4	4	5	5	4	6	3	1	6	2	2	5	6	4	2	4	1	6	6	4	5	5	5	6	4	6	6	4	2	3
105	2	5	5	5	5	5	5	5	5	4	4	4	3	4	3	5	5	5	4	5	5	5	5	7	7	6	3	6	3	7	2	7	4	1	5	1	7	7	5	7	7	7	7	7	7	7	7	7	5
106	3	5	5	3	5	5	4	4	3	5	5	4	3	5	3	5	5	4	5	5	5	5	5	4	1	3	1	4	1	2	1	4	4	1	5	1	5	5	4	7	7	7	7	7	7	7	7	7	7
107	3	5	5	4	5	5	4	5	4	5	5	5	5	5	5	5	5	5	5	5	5	5	5	6	4	4	1	7	1	5	1	6	7	1	7	1	7	7	7	7	7	7	7	7	7	7	7	7	7
108	3	5	5	5	5	5	5	5	5	5	5	5	5	5	5	3	5	3	5	5	5	5	5	3	7	6	1	6	1	6	1	6	6	3	4	4	5	4	6	7	7	7	7	7	7	7	7	4	4
109	3	3	3	3	3	3	3	3	3	3	3	3	3	3	3	3	3	3	3	3	3	3	3	4	4	4	4	4	4	4	4	4	4	4	4	4	4	4	4	4	4	4	4	4	4	4	4	4	4
110	1	5	5	2	5	5	2	5	5	5	5	5	5	5	5	4	1	5	5	5	5	5	5	7	1	7	1	7	1	7	1	7	7	1	7	1	7	7	7	7	7	7	7	7	7	7	7	7	7
111	1	5	5	1	5	1	1	5	1	5	5	5	5	5	5	4	5	5	5	5	5	5	5	7	7	7	7	7	7	7	7	7	7	7	7	7	7	7	7	7	7	7	7	7	7	7	7	7	7
112	3	4	4	4	4	3	5	5	5	4	4	5	5	4	3	4	5	4	4	4	4	4	4	5	1	6	1	6	1	6	1	7	6	1	6	3	7	6	6	7	7	7	7	7	7	7	7	7	7
113	4	5	4	4	5	5	5	4	5	5	4	5	4	5	4	4	5	4	4	5	5	5	5	6	5	6	4	5	5	6	5	5	5	6	6	5	6	5	6	6	7	7	7	7	7	7	7	6	6
114	2	5	5	5	5	4	5	5	5	4	5	4	4	5	4	4	4	4	4	4	4	4	4	3	3	6	2	4	1	3	1	5	5	1	4	3	6	5	4	7	7	7	7	7	7	7	7	7	6
115	4	5	5	4	5	4	5	5	5	4	4	4	4	4	4	5	4	5	5	5	5	5	5	5	5	7	2	5	2	2	5	7	7	3	6	5	7	7	7	4	3	4	4	4	5	5	5	7	2
116	4	5	5	5	5	5	5	5	5	5	5	5	5	5	5	5	5	5	5	5	3	5	4	7	7	4	7	7	4	7	1	7	7	1	7	7	7	7	7	7	7	7	7	7	7	7	7	7	4
117	1	5	5	1	5	5	5	5	5	5	5	5	5	5	5	1	1	1	5	5	5	5	5	7	1	7	1	7	1	7	1	7	7	1	7	1	7	7	7	7	7	7	7	7	7	7	7	7	7
118	5	5	5	4	5	5	5	5	5	5	3	3	3	4	4	4	4	4	5	5	5	5	5	7	5	7	4	7	4	7	5	7	7	3	6	4	7	7	7	7	7	7	7	7	7	7	7	5	5
119	3	5	5	5	5	5	5	5	5	5	4	5	5	5	5	5	5	5	5	5	5	5	5	7	4	7	3	7	3	7	3	7	7	4	7	4	7	7	7	7	7	7	5	7	7	7	7	7	4
120	4	5	5	5	5	5	5	5	5	5	4	4	4	4	5	4	4	4	5	5	5	4	5	5	2	5	2	2	2	4	2	5	4	1	5	3	6	6	5	6	6	6	4	6	7	6	6	7	6
121	4	5	5	5	5	5	5	5	5	5	5	5	5	5	5	5	5	5	5	5	5	5	5	6	7	7	7	7	5	4	2	6	7	2	2	7	6	6	7	5	6	6	5	7	7	6	6	7	2
122	1	5	5	2	5	5	5	5	5	5	5	5	5	5	5	5	5	5	5	5	5	5	5	4	1	1	3	4	4	5	4	5	4	4	4	7	7	7	7	7	7	7	7	7	7	7	7	7	1
123	3	5	5	5	5	5	5	5	5	5	5	5	5	5	4	5	5	5	5	5	5	4	5	6	5	7	4	7	2	7	1	7	7	1	7	3	7	7	7	7	7	6	7	7	7	7	7	6	4
124	3	5	5	5	5	3	5	5	5	3	3	3	3	3	4	4	4	4	5	5	5	5	5	7	1	7	1	7	1	5	1	7	7	1	7	1	7	7	7	7	7	7	7	7	7	7	7	7	7
125	5	5	5	5	5	5	5	5	5	5	5	5	5	5	5	5	5	5	5	5	5	5	5	7	7	7	7	7	7	7	7	7	7	7	7	7	7	7	7	7	7	7	7	7	7	7	7	2	1
126	1	5	5	4	4	4	4	4	4	5	5	5	5	5	5	4	4	4	5	5	5	5	5	4	1	2	2	2	1	1	1	6	4	1	3	1	7	6	6	7	7	7	7	7	7	7	7	1	7
127	4	4	4	4	4	3	2	5	5	5	5	5	5	5	5	5	5	5	5	5	5	5	5	3	4	4	4	5	6	5	5	2	4	3	5	6	2	1	2	2	2	1	5	5	4	1	5	5	4
128	5	5	4	5	4	5	4	3	4	4	4	4	4	4	4	3	3	4	4	4	5	4	5	6	5	5	5	5	6	6	5	6	5	6	7	6	6	5	4	7	7	7	7	7	7	7	7	7	6
129	3	5	5	4	5	5	5	5	5	5	5	5	5	5	5	5	5	5	5	5	5	5	5	7	7	6	7	6	5	6	7	6	7	5	6	5	7	7	6	7	7	7	7	7	7	7	7	6	2
130	5	5	5	5	5	5	5	5	5	5	4	4	4	3	3	3	3	3	4	4	4	4	4	6	7	6	7	6	6	6	7	6	7	6	6	6	7	6	7	5	4	4	4	5	4	4	4	7	4
131	5	5	5	5	5	5	5	5	5	5	5	5	5	5	5	5	5	5	5	5	5	5	5	7	7	5	7	6	6	6	6	6	5	6	6	6	6	7	7	7	7	7	6	7	7	7	7	7	1
132	3	5	5	5	5	4	5	4	5	3	4	4	5	5	4	4	3	5	5	5	5	5	5	5	6	6	5	6	5	7	5	7	7	4	5	2	7	6	7	7	7	7	7	7	7	7	7	4	5
133	4	5	5	5	5	5	5	5	5	5	5	5	5	5	4	5	5	5	5	5	5	5	5	7	3	6	1	5	1	4	1	5	7	1	5	1	7	5	5	7	7	7	7	7	7	7	7	7	6
134	3	3	2	4	3	2	4	2	4	2	2	3	3	3	3	2	3	2	4	3	4	3	3	4	6	5	4	6	5	6	3	4	3	4	3	3	4	4	6	3	4	3	4	4	3	4	4	4	5
135	1	5	5	4	5	4	4	4	4	5	4	4	5	4	4	4	4	4	5	5	5	5	4	5	2	5	2	4	4	6	2	6	6	2	5	3	6	6	5	6	6	6	5	7	7	6	6	6	6
136	5	5	5	4	4	3	5	4	4	4	4	4	4	3	5	4	3	5	4	3	4	5	4	4	4	6	4	6	4	5	5	5	4	6	5	5	5	4	5	4	5	6	5	4	5	6	5	5	3
137	3	5	5	3	4	4	3	4	3	4	4	4	4	4	4	4	4	4	4	4	4	3	4	6	2	4	3	5	2	2	4	4	4	2	3	1	1	6	4	7	7	7	7	7	7	5	3	6	6
138	3	5	5	4	5	4	4	4	4	4	5	5	5	4	4	4	4	4	5	5	5	5	5	5	7	3	3	4	2	5	4	6	5	3	6	4	5	5	5	6	6	5	6	6	7	7	6	7	4
139	5	5	5	5	5	5	5	5	5	5	5	5	5	5	5	5	5	5	5	5	5	5	5	7	7	7	7	7	7	7	7	7	7	7	7	7	7	7	7	7	7	7	7	7	7	7	7	7	1
140	5	5	5	5	5	5	5	5	5	5	5	5	5	5	5	5	5	5	4	5	5	5	5	6	5	6	3	4	5	5	3	6	5	2	4	6	5	6	7	7	7	6	6	6	5	5	5	7	6
141	1	5	5	1	5	2	2	5	1	5	3	3	4	4	2	5	5	5	5	5	5	5	5	6	2	4	3	7	7	5	1	2	5	2	6	2	7	6	4	5	5	5	4	5	4	3	5	6	6
142	5	5	5	5	5	5	5	5	5	5	5	5	5	5	5	5	5	5	5	5	5	4	5	7	1	7	7	7	6	7	1	7	6	7	6	6	5	6	6	6	7	7	7	7	7	7	7	7	7
143	4	5	5	5	5	5	5	4	5	4	4	4	4	4	4	3	4	5	5	5	5	5	5	6	6	6	5	5	6	6	5	5	5	5	5	6	6	5	5	5	6	5	6	5	6	5	5	5	2
144	5	5	5	4	5	4	4	4	5	4	4	4	5	3	4	4	4	3	2	3	5	4	4	6	6	7	5	5	7	5	6	7	5	7	4	5	5	5	7	7	7	7	7	7	6	6	7	7	7
145	5	5	5	5	5	5	5	5	5	5	5	5	5	5	5	3	3	3	5	5	5	5	5	7	1	5	2	7	1	7	2	7	7	2	7	2	7	7	7	7	7	7	7	7	7	7	7	7	7
146	4	5	5	5	5	5	5	5	5	5	4	4	5	5	5	3	4	4	5	5	4	4	5	6	1	7	4	7	1	5	1	7	7	1	6	2	7	7	6	7	7	7	7	7	7	7	7	7	7
147	5	5	5	5	5	5	3	5	5	5	5	5	5	5	5	5	5	5	5	5	5	5	5	3	1	2	1	7	1	7	2	7	7	7	7	1	7	7	7	7	7	7	7	7	7	7	7	7	7
148	3	5	5	5	5	5	5	5	5	5	5	5	5	5	5	5	5	5	5	5	5	5	5	6	4	7	2	7	3	7	2	7	7	1	7	3	7	7	7	7	7	7	7	7	7	7	7	7	1
149	2	5	5	5	5	5	5	5	5	5	5	5	5	5	5	5	5	5	5	5	5	5	5	6	1	7	2	7	2	7	2	7	7	2	7	2	7	7	7	7	7	7	7	7	7	7	7	7	7
150	3	5	5	3	5	3	3	5	3	5	5	5	5	5	5	5	5	5	5	5	5	5	5	7	4	7	4	5	5	5	5	6	6	4	5	5	4	5	4	7	7	7	7	7	7	7	7	7	7
151	2	5	5	5	5	5	5	5	5	5	5	5	5	5	5	5	5	5	5	5	5	5	5	6	1	7	2	7	2	7	2	7	7	2	7	2	7	7	7	7	7	7	7	7	7	7	7	7	7
152	3	5	5	4	4	4	3	4	4	5	4	5	4	3	4	3	3	3	4	4	5	5	5	6	5	5	1	5	5	6	5	5	6	5	5	5	5	5	5	7	7	7	7	6	7	7	7	6	6
153	3	5	5	5	5	5	5	4	5	5	5	5	5	5	5	5	5	5	5	5	5	5	5	7	2	7	2	1	1	2	5	4	3	7	7	7	7	7	7	7	7	7	7	7	7	7	7	7	6
154	1	5	5	1	5	5	5	5	5	5	5	5	5	5	5	3	3	1	5	5	5	5	5	1	1	1	1	1	1	1	1	7	7	1	6	1	7	4	5	4	4	5	5	5	4	5	5	7	7
155	4	5	5	4	5	4	5	5	5	4	4	4	2	4	3	3	3	4	4	4	4	4	4	5	6	2	2	4	2	3	4	4	5	5	4	2	5	4	4	5	7	7	7	7	7	7	7	4	4
156	5	5	5	5	5	5	5	5	5	5	4	4	4	3	3	3	3	3	4	4	4	4	4	6	7	6	7	6	6	6	7	6	7	6	6	6	7	6	7	5	4	4	4	5	4	4	4	7	4
157	5	5	5	2	5	5	5	5	2	5	5	5	5	5	4	5	5	5	5	5	5	5	5	7	1	7	1	4	1	5	1	7	7	1	7	7	7	7	7	7	7	7	7	7	7	7	7	7	7
158	5	5	5	5	5	5	5	5	5	5	3	4	5	5	5	5	5	5	5	5	1	1	5	7	7	7	7	1	5	2	7	7	7	4	4	1	7	7	3	7	7	7	7	7	7	7	7	5	1
159	3	3	4	4	3	4	4	5	4	3	4	3	4	4	3	4	4	3	3	3	4	4	4	5	4	6	5	5	5	5	6	6	7	4	5	4	4	5	6	6	1	6	5	5	6	7	6	6	3
160	3	5	5	5	5	5	5	5	5	5	4	5	5	5	5	5	5	5	5	5	5	5	5	7	4	7	3	7	3	7	3	7	7	4	7	4	7	7	7	7	7	7	5	7	7	7	7	7	4
161	2	5	5	3	5	5	5	5	5	5	5	5	4	5	4	4	4	4	5	5	5	5	5	1	1	7	1	7	1	7	1	7	7	1	7	1	7	7	7	7	7	7	7	7	7	7	7	7	7
162	4	4	2	3	5	4	3	3	3	3	3	4	3	5	5	5	5	4	4	3	4	3	3	5	4	5	6	7	6	5	5	5	5	5	5	3	4	5	5	4	5	6	6	6	3	1	5	6	3
163	3	5	5	5	5	4	4	4	5	4	4	4	5	4	4	4	4	4	4	4	3	3	4	5	5	5	3	6	3	6	6	6	6	6	6	3	6	6	6	5	5	5	4	5	5	5	5	3	5
164	1	5	5	2	5	3	3	3	3	5	5	5	5	5	5	5	5	5	5	5	4	5	4	4	4	5	4	4	4	4	5	4	4	4	4	4	4	4	4	7	7	7	7	7	7	7	7	7	7
165	5	5	5	5	5	5	5	5	5	5	5	5	5	5	5	5	5	5	5	5	5	4	5	7	1	7	7	7	6	7	1	7	6	7	6	6	5	6	6	6	7	7	7	7	7	7	7	7	7
166	3	4	4	4	4	4	4	4	4	4	4	4	5	4	4	4	4	4	4	4	4	4	4	6	6	5	5	5	5	5	5	5	5	5	5	5	5	5	5	7	7	7	7	7	7	7	7	6	4
167	4	4	2	4	4	3	4	4	4	4	3	4	3	4	4	4	3	3	3	3	3	3	4	3	3	4	3	4	4	5	5	3	5	5	4	4	4	4	4	3	3	4	4	4	5	5	4	4	3
168	3	4	4	5	5	5	5	5	5	5	5	5	5	5	5	5	5	5	5	5	5	5	5	4	4	3	5	4	4	4	4	7	7	4	7	2	5	3	3	2	2	2	2	6	7	7	7	7	7
169	4	5	2	5	3	5	3	5	5	3	4	2	4	5	5	4	5	5	5	5	5	5	4	5	7	5	7	7	7	7	6	7	6	7	7	7	6	7	5	6	6	6	7	5	7	5	7	7	2
170	3	4	4	4	4	3	5	5	5	4	4	5	5	4	3	4	5	4	4	4	4	4	4	5	1	6	1	6	1	6	1	7	6	1	6	3	7	6	6	7	7	7	7	7	7	7	7	7	7
171	3	4	4	5	5	5	5	5	5	5	5	5	5	5	5	5	5	5	5	5	5	5	5	4	4	3	5	4	4	4	4	7	7	4	7	2	5	3	3	2	2	2	2	6	7	7	7	7	7
172	5	5	5	5	5	3	5	5	5	4	5	5	5	5	5	5	5	5	5	5	5	5	5	5	2	7	7	7	5	6	1	7	7	1	7	4	7	7	7	7	7	7	7	7	7	7	7	7	6
173	3	5	5	5	5	5	5	5	5	5	4	5	5	5	5	5	5	5	5	5	5	5	5	7	4	7	3	7	3	7	3	7	7	4	7	4	7	7	7	7	7	7	5	7	7	7	7	7	4
174	2	5	4	2	5	5	3	5	5	4	4	4	3	5	4	5	5	4	5	5	5	5	4	6	2	5	1	6	1	6	2	6	6	2	6	2	7	7	7	3	3	3	5	2	5	6	4	5	4
175	2	4	5	1	4	1	4	3	1	5	5	5	5	5	4	4	4	5	5	4	5	5	4	7	1	1	1	7	1	7	1	7	7	1	5	1	7	7	7	7	3	3	6	6	7	3	3	7	7
176	5	5	5	3	5	3	3	5	4	5	5	5	4	5	5	5	5	5	5	5	5	5	5	7	4	6	2	5	4	1	1	7	7	2	4	5	7	7	7	7	7	7	7	7	7	7	7	7	7
177	1	5	5	4	5	5	5	4	5	5	4	4	4	4	2	5	5	5	5	5	5	5	5	5	5	5	1	5	1	3	3	6	6	1	5	1	7	7	6	7	7	6	7	7	7	7	7	6	7
178	4	5	5	5	4	5	4	5	4	4	5	5	5	5	5	5	5	5	4	5	4	4	5	4	4	4	5	4	6	5	6	5	5	5	5	5	4	6	5	7	5	7	6	7	6	7	7	7	7
179	3	5	5	5	5	5	5	5	5	5	4	4	4	5	3	3	4	3	5	5	5	5	5	3	3	7	1	5	1	7	1	7	7	1	7	1	7	7	1	7	7	7	7	7	7	7	7	7	7
180	1	5	4	4	5	2	1	5	1	4	3	3	3	4	4	4	4	4	5	5	4	4	5	4	5	5	1	4	1	4	1	6	6	1	1	1	5	5	3	6	7	6	3	6	6	4	2	7	5
181	3	3	3	3	3	5	2	3	3	4	3	3	5	4	5	5	4	5	4	3	4	4	4	7	7	6	5	6	7	6	6	6	6	6	6	6	5	7	6	6	5	6	5	6	6	5	5	6	2
182	3	5	5	3	5	3	4	5	5	3	4	4	4	5	5	5	4	4	4	4	4	4	4	7	6	5	6	5	5	5	4	4	5	5	5	5	5	5	5	7	7	7	7	7	7	7	7	6	7
183	3	5	5	3	5	3	5	5	3	5	4	4	4	5	3	4	3	3	5	5	5	5	5	7	1	7	1	7	1	7	1	7	7	1	7	1	7	7	7	7	7	7	7	7	7	7	7	7	5
184	3	5	5	3	5	4	4	5	3	4	4	5	3	5	4	4	5	5	4	4	4	5	4	7	4	5	1	7	4	7	1	7	6	1	6	4	7	7	7	5	6	7	5	4	7	7	7	5	6
185	4	5	5	5	5	5	5	5	5	5	5	5	3	5	5	5	5	3	5	5	5	5	5	6	5	7	3	7	3	7	4	7	7	1	7	4	7	6	7	7	6	5	5	5	7	7	5	7	7
186	3	5	4	4	5	4	4	4	4	4	5	5	4	5	5	5	4	4	5	4	5	5	5	4	5	4	3	5	3	5	5	6	6	3	6	5	6	5	5	7	6	7	6	6	7	7	6	6	6
187	2	5	5	2	5	5	5	5	4	5	5	3	4	4	5	5	5	5	5	5	5	5	5	6	2	1	1	4	1	1	1	7	5	1	7	1	6	7	7	7	5	7	5	7	7	4	5	7	5
188	3	5	5	4	5	5	4	4	4	4	4	4	4	4	4	3	3	3	5	4	4	5	5	6	5	4	2	6	4	6	3	6	6	1	5	2	7	7	6	6	6	6	6	5	7	7	5	6	5
189	5	5	5	5	5	5	5	5	5	4	5	5	3	4	4	5	5	5	5	5	5	4	5	7	5	7	6	6	7	5	1	6	7	1	7	7	7	7	7	7	7	7	6	7	7	7	7	7	4
190	3	3	3	3	3	3	3	3	3	3	5	3	3	3	3	3	3	3	3	3	3	3	4	4	5	5	6	6	7	7	5	6	6	6	6	5	5	5	5	7	7	7	7	7	7	7	7	7	6
191	3	4	5	3	4	5	5	5	5	4	4	5	5	5	5	5	5	5	5	5	5	5	5	4	4	3	5	4	4	4	4	4	5	3	3	4	3	3	5	6	6	7	7	7	7	7	6	7	3
192	5	5	5	5	5	5	5	5	3	4	4	4	4	5	4	3	4	3	4	3	4	5	5	2	3	6	1	4	2	2	1	5	6	2	5	5	5	5	6	3	3	4	5	6	5	5	3	5	3
193	3	4	5	3	4	5	5	5	5	4	4	5	5	5	5	5	5	5	5	5	5	5	5	4	4	3	5	4	4	4	4	4	5	3	3	4	3	3	5	6	6	7	7	7	7	7	6	7	3
194	5	5	5	5	5	5	5	5	5	5	5	5	5	5	5	5	5	5	5	5	5	5	5	7	7	7	7	7	7	7	7	7	7	7	7	7	7	7	7	7	7	7	7	7	7	7	7	7	1
195	5	5	5	5	5	5	5	5	5	4	5	4	5	4	4	3	5	4	4	4	4	5	5	6	6	6	5	5	6	6	5	5	6	5	6	5	5	6	5	7	7	7	7	7	7	7	7	6	3
196	3	5	5	5	5	5	5	5	5	5	5	5	5	5	3	5	5	5	5	5	5	5	5	4	4	4	5	5	4	5	4	4	4	4	4	4	4	4	4	7	7	7	7	7	7	7	7	7	7
197	2	5	5	5	5	2	5	5	4	5	5	4	5	5	4	5	4	4	5	5	5	5	5	6	2	7	2	4	2	6	4	4	5	5	4	5	4	5	4	4	5	5	6	5	4	4	5	5	3
198	3	3	3	3	4	3	3	3	3	5	5	5	4	4	3	5	5	5	3	3	4	3	3	5	6	6	6	7	7	5	5	6	6	6	6	6	5	5	6	5	5	6	5	7	5	6	6	6	6
199	1	5	5	1	5	1	1	5	1	4	4	4	5	4	4	4	5	5	5	5	5	5	5	7	3	3	1	7	7	7	7	5	4	4	4	5	4	4	4	4	4	6	6	5	5	5	4	4	4
200	1	5	5	3	5	5	5	5	5	5	5	5	5	5	5	5	5	5	5	5	5	5	5	7	1	7	1	7	4	5	1	7	7	1	7	4	5	7	7	7	7	7	7	7	7	7	7	7	7
201	5	5	5	4	4	4	2	4	3	4	5	5	5	4	4	4	3	3	3	3	4	4	4	5	6	4	6	4	5	5	5	4	4	5	5	5	5	5	5	5	5	5	5	5	4	5	5	5	3
202	5	5	5	5	1	1	5	5	5	5	5	5	5	5	5	1	2	5	5	5	5	5	5	6	7	1	7	1	7	7	7	7	7	7	7	5	5	3	4	7	7	7	7	7	7	7	7	4	1
203	1	5	4	1	5	1	1	3	1	5	3	3	5	5	3	5	3	3	5	5	5	5	5	4	1	1	1	1	1	1	1	7	2	1	4	1	7	7	4	7	7	7	7	7	7	7	7	7	7
204	5	4	5	5	4	4	5	4	4	4	4	5	4	4	5	4	5	5	4	4	5	4	5	5	5	6	5	7	5	5	4	6	5	7	6	5	5	4	4	6	5	5	4	7	7	5	4	4	3
205	2	5	5	2	5	5	5	5	4	5	5	3	4	4	5	5	5	5	5	5	5	5	5	6	2	1	1	4	1	1	1	7	5	1	7	1	6	7	7	7	5	7	5	7	7	4	5	7	5
206	3	5	5	5	5	3	3	5	3	5	5	5	4	5	4	4	5	5	5	4	4	5	4	4	1	6	1	6	4	5	1	6	7	1	5	4	6	6	6	7	7	6	6	6	7	6	6	7	7
207	2	5	5	5	5	3	4	4	5	4	4	4	4	4	3	3	3	3	4	4	4	4	4	6	4	7	1	1	1	1	1	7	6	1	2	1	6	6	6	7	7	7	7	7	7	7	7	7	5
208	2	5	5	3	5	3	4	3	4	5	5	5	5	4	5	5	4	4	4	4	4	4	4	7	5	7	6	6	6	4	6	5	5	5	6	5	4	6	6	6	6	7	6	5	5	5	5	7	3
209	2	5	5	3	5	3	4	3	4	5	5	5	5	4	5	5	4	4	4	4	4	4	4	7	5	7	6	6	6	4	6	5	5	5	6	5	4	6	6	6	6	7	6	5	5	5	5	7	3
210	4	3	3	3	3	4	3	3	3	4	5	5	4	4	4	4	4	4	4	5	5	5	5	4	5	4	4	4	4	4	4	4	4	4	4	5	5	5	4	7	6	7	6	6	6	7	6	7	5
211	1	5	5	5	5	5	5	5	5	5	5	5	5	5	5	5	5	5	5	5	5	5	5	7	1	7	2	7	1	7	1	7	7	1	7	7	7	7	7	7	7	7	7	7	7	7	7	7	7
212	2	5	5	5	5	2	5	5	4	5	5	4	5	5	4	5	4	4	5	5	5	5	5	6	2	7	2	4	2	6	4	4	5	5	4	5	4	5	4	4	5	5	6	5	4	4	5	5	3
213	5	5	5	5	5	5	5	5	5	5	5	5	5	5	5	5	5	5	5	5	5	5	5	7	5	6	4	5	5	5	5	6	5	5	6	5	2	2	5	7	7	7	7	7	7	7	7	7	1
214	5	5	5	5	5	5	5	5	5	4	4	4	5	4	4	4	5	5	2	2	2	2	3	6	2	7	2	7	2	4	1	7	6	2	7	3	7	7	7	7	7	7	7	7	7	7	7	7	6
215	3	5	5	3	5	4	4	5	3	4	4	5	3	5	4	4	5	5	4	4	4	5	4	7	4	5	1	7	4	7	1	7	6	1	6	4	7	7	7	5	6	7	5	4	7	7	7	5	6
216	1	3	4	1	4	1	3	3	2	4	5	4	5	5	4	4	4	4	5	4	5	5	5	5	2	6	2	6	3	2	3	3	2	3	2	2	7	5	3	6	6	6	7	7	6	7	6	6	7
217	1	5	5	1	5	3	5	5	5	5	5	5	5	5	5	3	5	5	5	5	5	5	5	7	4	7	1	7	1	7	1	7	7	1	4	4	7	7	7	7	7	7	7	7	7	7	7	7	7
218	3	4	4	5	5	3	3	4	4	5	4	5	5	5	5	5	4	4	5	5	5	5	5	4	2	7	1	6	1	7	1	5	7	4	6	5	7	7	7	7	7	7	7	7	7	4	7	7	7
219	3	4	4	5	5	3	3	4	4	5	4	5	5	5	5	5	4	4	5	5	5	5	5	4	2	7	1	6	1	7	1	5	7	4	6	5	7	7	7	7	7	7	7	7	7	4	7	7	7
220	2	5	5	5	5	5	5	5	5	5	4	4	4	5	4	4	4	4	5	5	5	5	5	5	6	6	1	6	1	6	1	5	7	1	4	5	7	6	6	7	7	7	7	7	7	7	7	7	3
221	2	1	3	3	2	4	2	2	3	4	3	5	3	3	2	3	2	3	2	3	3	4	3	5	4	5	5	4	4	5	4	3	3	3	3	6	4	4	4	4	5	5	7	5	5	6	4	5	3
222	5	5	5	5	5	5	5	5	5	5	5	5	5	5	5	5	5	5	5	5	5	5	5	7	7	5	5	7	7	6	6	4	5	6	4	4	5	5	4	7	7	7	7	7	7	7	7	7	1
223	5	5	5	5	5	5	5	5	5	5	5	5	5	5	5	5	5	5	5	5	5	5	5	7	7	7	7	7	7	7	7	7	7	7	7	7	7	7	7	7	7	7	7	7	7	7	7	7	1
224	3	4	4	4	4	3	5	5	5	4	4	5	5	4	3	4	5	4	4	4	4	4	4	5	1	6	1	6	1	6	1	7	6	1	6	3	7	6	6	7	7	7	7	7	7	7	7	7	7
225	3	5	4	2	4	5	5	5	5	5	5	5	3	4	2	3	3	3	3	5	5	5	5	4	4	5	6	4	4	5	6	7	4	4	3	3	5	6	3	5	5	5	5	5	7	7	5	4	4
226	5	5	5	4	4	5	5	5	5	3	4	3	5	5	5	3	3	2	5	3	3	5	3	7	5	6	2	6	1	7	4	7	7	5	6	4	5	4	6	7	7	7	6	7	7	6	6	6	4
227	3	5	5	5	5	5	5	5	5	5	5	5	5	5	5	4	4	5	5	5	5	5	5	7	3	7	1	7	1	7	1	7	7	1	5	1	7	7	7	7	6	6	7	7	7	7	7	7	6
228	2	5	5	3	5	3	4	5	5	5	4	3	2	4	4	4	5	4	3	3	3	3	3	6	5	5	1	5	3	5	4	6	5	4	5	4	7	6	4	7	7	7	7	7	7	7	7	7	6
229	3	5	5	3	5	5	5	5	5	5	5	5	5	5	5	5	5	5	5	5	5	5	5	7	3	7	1	7	1	7	2	7	7	1	7	1	7	7	7	7	7	7	7	7	7	7	7	7	7
230	4	4	4	4	5	4	5	5	5	5	5	5	5	5	5	5	5	5	5	5	5	5	5	7	1	1	1	7	1	1	1	7	7	1	1	1	7	7	7	7	7	7	7	7	7	7	7	7	7
231	5	5	5	5	5	5	5	5	5	5	5	5	5	5	5	5	5	5	5	5	5	5	5	7	7	5	5	7	7	6	6	4	5	6	4	4	5	5	4	7	7	7	7	7	7	7	7	7	1
232	3	5	5	5	5	5	5	5	5	5	5	5	5	5	5	5	5	4	5	5	5	5	5	4	1	7	1	7	1	7	1	7	7	1	7	1	7	7	7	7	7	7	7	7	7	7	7	7	7
233	2	4	4	3	4	3	2	3	1	4	4	4	4	4	3	2	3	3	4	4	4	4	4	2	1	3	1	1	1	3	1	4	4	1	3	3	6	5	5	4	4	4	4	4	4	4	4	6	5
234	4	4	4	4	4	4	4	4	4	4	4	4	4	4	4	4	4	4	4	4	5	4	4	5	3	3	3	5	4	4	4	4	4	4	4	4	4	4	4	6	5	6	5	6	6	6	5	6	3
235	1	5	5	5	5	5	5	5	5	5	5	5	3	5	5	5	5	5	5	5	5	5	5	5	1	5	1	4	1	2	1	4	3	2	4	2	5	4	3	7	7	7	7	7	7	7	7	7	7
236	2	5	5	2	5	3	4	4	3	4	5	3	3	5	5	5	4	3	3	5	5	2	2	2	7	6	2	4	1	4	3	5	1	1	4	1	7	5	3	7	7	7	7	7	7	5	6	2	1
237	3	5	5	5	5	5	5	5	5	5	5	5	5	5	4	4	5	5	5	3	3	5	4	7	2	4	1	5	1	4	1	7	7	1	7	1	7	7	7	7	7	7	7	7	7	7	7	7	7
238	4	5	5	5	5	4	5	5	5	5	5	5	5	5	5	5	5	5	5	5	3	4	5	5	7	7	7	7	7	7	7	7	7	7	7	7	6	6	7	7	7	7	7	7	7	7	7	7	6
239	2	5	5	5	5	5	5	5	5	5	5	5	5	5	5	5	5	5	5	5	5	5	5	7	7	4	4	7	7	7	7	7	7	7	7	7	7	7	7	7	7	7	7	7	7	7	7	7	1
240	1	5	5	1	5	5	5	5	5	5	5	5	5	5	5	5	5	5	5	3	4	3	3	7	1	3	3	7	3	7	1	7	7	7	7	1	7	7	7	7	7	7	7	7	7	7	7	7	5
241	5	5	5	5	5	5	5	5	5	5	5	5	1	5	5	5	5	5	5	5	5	5	5	7	7	6	5	4	6	5	4	6	6	5	5	6	7	5	5	5	6	5	5	5	6	6	5	7	2
242	5	5	5	3	5	2	5	5	5	4	4	4	4	5	4	4	4	3	4	4	4	5	4	7	2	6	1	5	1	5	4	5	6	1	6	1	6	6	7	7	7	7	7	5	7	7	7	7	6
243	5	5	5	5	5	4	4	3	5	3	5	5	5	5	4	4	4	4	3	3	2	4	4	6	5	4	5	4	4	4	5	5	7	3	6	7	5	7	6	7	7	7	7	7	7	7	7	7	7
244	3	5	4	4	5	4	4	4	4	5	5	5	4	4	3	3	3	3	5	4	4	4	4	5	2	5	4	4	3	4	3	7	3	3	6	3	6	6	3	7	7	7	7	7	7	7	7	7	5
245	2	5	5	3	5	3	5	3	5	5	5	5	5	5	5	5	4	5	5	5	5	5	5	4	1	5	1	4	1	6	1	7	6	1	7	3	6	5	6	7	7	7	7	7	7	7	7	7	7
246	2	5	5	2	5	4	4	4	4	5	5	5	5	5	5	5	5	5	4	5	5	5	5	4	1	5	2	4	3	4	1	7	7	7	5	5	7	7	6	7	7	7	7	7	7	7	7	7	7
247	3	5	5	3	5	3	3	5	3	5	3	4	4	4	4	5	5	5	5	5	5	5	5	5	3	7	4	5	1	4	2	7	7	1	5	1	7	7	7	7	7	7	7	7	7	7	7	7	5
248	5	5	5	5	5	5	5	4	5	4	4	4	4	4	1	2	4	3	4	4	4	4	4	6	2	7	1	6	1	3	1	5	6	1	5	5	7	5	5	6	5	6	6	6	7	6	5	6	6
249	2	5	5	3	5	3	5	3	5	5	5	5	5	5	5	5	4	5	5	5	5	5	5	4	1	5	1	4	1	6	1	7	6	1	7	3	6	5	6	7	7	7	7	7	7	7	7	7	7
250	2	5	5	1	5	5	3	5	4	5	4	4	4	3	4	3	5	4	3	4	3	5	4	5	1	6	2	6	1	1	1	7	7	2	6	1	7	7	6	7	7	7	5	7	7	7	7	7	6
251	3	5	5	4	5	4	4	5	5	5	4	4	5	5	5	4	5	5	5	5	5	5	5	6	3	6	1	7	1	4	2	7	7	1	5	3	7	7	7	7	7	7	7	7	7	7	7	7	7
252	5	3	4	3	5	5	5	5	5	5	5	4	3	4	5	4	5	5	5	5	5	5	5	7	7	7	6	6	6	7	6	6	7	7	7	7	7	4	7	6	5	7	7	7	7	5	5	6	1
253	4	3	4	1	5	5	4	3	2	5	5	5	5	5	5	5	5	5	3	3	3	3	3	6	6	6	4	7	4	5	4	4	3	2	2	2	6	7	4	7	7	7	7	7	7	7	7	7	6
254	3	5	5	4	5	5	4	5	5	4	4	4	4	5	4	3	3	4	5	5	5	5	5	5	3	6	5	4	4	4	2	3	5	1	5	6	6	6	7	6	5	5	5	5	7	5	4	4	5
255	3	5	5	5	5	4	5	5	5	5	5	5	5	4	3	3	4	4	5	5	5	5	5	6	5	6	3	6	1	6	3	7	6	4	5	4	5	4	5	7	5	7	5	6	6	7	5	7	7
256	2	3	3	4	2	4	2	2	2	3	4	4	4	4	3	5	4	4	4	5	5	5	3	3	5	3	6	6	6	6	6	6	6	6	5	6	6	3	5	5	6	5	7	7	6	6	6	6	1
257	5	5	5	5	5	5	5	5	5	4	5	4	4	4	4	4	3	4	3	3	3	4	4	6	5	5	4	5	4	4	4	5	4	5	4	5	4	6	5	7	7	7	7	7	7	7	7	5	4
258	5	5	4	3	5	4	4	4	4	5	5	5	4	5	5	5	5	5	5	5	5	4	5	5	5	5	5	5	6	6	5	5	5	5	5	6	6	5	5	7	7	6	6	6	7	7	7	7	7
259	1	5	5	5	5	5	5	5	5	5	5	5	5	5	5	5	5	5	5	5	5	5	5	7	7	2	3	5	5	7	3	5	4	3	5	3	5	4	5	7	7	7	7	7	7	7	7	7	1
260	5	5	5	4	5	4	4	5	5	5	5	5	3	5	5	5	5	5	4	5	5	5	4	1	1	7	1	6	1	5	1	1	7	1	6	1	7	6	6	7	7	7	7	7	7	7	7	7	5
261	4	3	4	1	5	5	4	3	2	5	5	5	5	5	5	5	5	5	3	3	3	3	3	6	6	6	4	7	4	5	4	4	3	2	2	2	6	7	4	7	7	7	7	7	7	7	7	7	6
262	5	4	5	4	4	5	4	3	4	3	5	4	4	3	4	4	3	4	3	3	4	4	3	6	4	4	5	4	4	6	5	5	4	4	5	5	4	5	5	6	5	5	7	4	6	6	5	5	3
263	3	5	5	5	5	4	4	3	5	5	5	4	5	5	5	5	4	5	5	5	5	5	5	6	1	7	1	7	1	7	1	7	7	1	7	1	7	7	7	7	7	7	7	7	7	7	7	7	7
264	3	5	5	5	5	5	5	5	5	4	4	4	4	4	4	4	5	4	4	4	4	4	5	5	5	5	5	5	5	5	5	6	6	6	6	5	6	6	6	7	7	7	7	7	7	7	7	6	3
265	3	4	3	4	4	3	4	3	4	3	4	3	4	3	4	3	4	4	3	3	4	4	4	4	6	5	4	5	5	5	5	4	4	5	4	5	4	4	5	5	4	6	4	4	5	4	5	5	3
266	1	5	5	1	5	1	5	3	1	5	5	5	5	5	5	4	3	3	5	5	5	5	5	7	1	7	1	7	1	3	1	7	7	4	4	1	7	7	7	7	7	7	7	7	7	7	7	7	6
267	1	5	5	5	5	5	5	5	5	5	5	4	4	4	5	5	4	5	5	5	5	5	5	7	1	4	1	7	1	6	5	6	7	1	7	1	7	7	7	7	7	7	7	7	7	7	7	7	7
268	1	5	5	3	5	2	3	5	2	5	3	4	4	4	3	4	4	4	4	4	4	4	4	7	7	7	7	7	6	6	7	7	7	7	7	7	7	7	7	7	7	7	7	7	7	7	7	7	6
269	4	5	5	4	5	5	5	5	5	5	4	4	4	4	4	4	5	5	4	4	4	3	3	7	6	6	2	5	1	1	1	7	5	1	4	1	7	7	6	7	7	7	7	7	7	7	7	7	7
270	5	5	5	5	5	5	5	5	5	4	5	5	5	5	5	5	5	5	3	3	5	3	3	6	2	7	1	7	1	7	1	7	7	1	7	7	7	7	7	7	7	7	7	7	7	7	7	7	7
271	5	5	5	5	5	5	5	5	5	3	3	3	2	3	4	3	4	5	3	2	1	1	2	5	7	6	4	3	6	3	4	3	5	4	6	4	4	2	4	4	4	4	1	1	4	6	7	6	4
272	5	5	5	5	5	5	5	5	5	5	5	5	4	4	3	5	4	2	2	1	4	3	1	7	1	7	1	7	1	7	1	7	7	1	7	4	7	7	7	5	5	5	7	5	5	4	4	7	7
273	5	4	4	4	4	5	3	3	5	5	4	5	5	4	4	5	4	5	5	5	5	5	4	7	6	7	6	7	6	7	6	6	5	6	5	6	6	6	6	7	7	7	7	7	7	7	7	6	2
274	1	5	5	2	5	3	2	2	2	4	5	5	3	4	3	3	2	3	4	4	5	5	4	5	3	1	1	5	1	2	2	6	6	2	4	1	5	5	1	6	5	7	7	7	5	7	5	7	7
275	1	5	5	5	1	4	4	5	5	5	4	3	5	5	2	1	5	3	4	3	3	5	5	7	1	7	1	1	1	1	1	7	5	6	6	6	5	5	5	7	7	5	6	5	5	6	6	6	7
276	4	4	5	4	4	4	5	3	4	3	3	4	3	4	4	3	3	2	5	4	4	5	4	4	5	5	5	5	6	5	6	6	5	6	5	6	6	6	6	3	4	4	1	4	5	5	4	6	2
277	3	5	5	5	5	1	5	5	5	5	5	5	5	5	5	5	5	5	3	5	2	2	5	7	2	7	1	7	1	7	1	7	7	1	7	1	7	7	7	7	7	7	7	7	7	7	7	7	7
278	4	5	5	5	5	5	5	5	5	5	5	5	4	5	5	4	4	5	4	4	4	4	3	6	5	5	4	5	5	5	1	5	3	1	7	4	6	6	5	7	7	7	7	7	7	7	7	7	7
279	4	4	3	4	4	4	4	4	4	5	4	4	4	4	4	4	4	4	5	4	3	4	4	4	5	6	5	6	5	4	5	5	5	4	7	6	6	7	6	7	7	7	6	6	6	5	4	6	6
280	5	3	5	4	4	4	4	5	5	4	5	5	4	5	4	5	4	5	5	5	4	4	5	3	6	7	2	6	5	7	4	6	7	2	7	7	7	7	7	5	6	6	7	7	7	5	5	6	1
281	1	5	5	4	5	2	3	5	2	5	5	5	5	4	5	3	3	3	5	5	5	5	5	5	6	6	7	7	7	7	7	7	7	7	7	7	7	7	7	7	7	1	6	5	6	7	5	7	7
282	5	5	5	5	5	5	4	4	3	4	5	5	4	5	4	5	5	5	5	4	5	4	5	7	5	7	5	6	5	4	7	6	7	3	3	2	4	2	2	7	7	6	7	5	6	6	7	6	1
283	2	5	5	2	5	2	2	5	2	4	4	4	4	4	4	4	4	4	4	4	4	4	4	5	2	5	2	5	2	6	2	5	6	2	6	2	5	5	5	5	5	5	5	5	7	5	4	6	6
284	2	5	5	5	5	4	4	4	5	4	4	4	5	4	4	4	4	5	5	5	4	4	4	6	5	5	5	7	7	6	5	6	6	6	6	5	6	5	6	5	6	5	6	6	6	6	5	5	2
285	5	5	5	5	5	5	5	5	5	5	5	5	5	5	5	5	5	5	5	5	5	3	3	5	2	3	1	6	1	4	1	7	7	2	6	1	7	7	6	7	7	7	1	5	7	5	2	7	7
286	5	5	5	5	5	5	5	5	5	5	5	5	5	5	5	3	5	5	3	3	3	1	2	7	1	7	1	7	1	7	1	7	7	1	7	1	7	7	7	7	7	7	7	7	7	7	7	7	7
287	4	5	5	5	5	5	5	5	5	5	5	5	5	4	4	2	1	1	5	5	4	5	5	3	1	7	1	2	1	3	1	7	7	2	7	1	7	7	7	7	7	7	7	7	7	7	7	7	7
288	2	5	5	4	4	3	4	4	3	4	4	4	4	4	4	4	4	4	3	4	4	4	4	4	1	3	2	5	4	4	2	6	5	1	5	3	6	5	4	5	6	6	2	5	5	6	4	7	7
289	1	5	5	3	5	4	5	5	3	5	5	5	5	5	2	5	5	5	5	5	5	5	5	7	7	7	2	7	7	7	7	7	7	7	6	6	7	7	5	7	7	7	7	7	7	7	7	7	2
290	4	4	3	4	4	4	4	4	4	5	4	4	4	4	4	4	4	4	5	4	3	4	4	4	5	6	5	6	5	4	5	5	5	4	7	6	6	7	6	7	7	7	6	6	6	5	4	6	6
291	4	5	5	5	5	5	5	5	5	4	4	4	4	3	5	5	5	5	5	5	4	4	5	7	4	5	6	7	4	4	7	4	5	6	5	7	7	7	7	7	7	7	7	7	7	7	7	7	7
292	1	5	5	2	5	4	3	4	3	5	4	4	4	5	4	4	4	4	5	5	5	5	5	1	3	3	1	5	1	6	1	7	5	1	4	1	4	4	4	7	7	7	7	7	7	7	4	7	7
293	1	5	5	4	5	2	3	5	2	5	5	5	5	4	5	3	3	3	5	5	5	5	5	5	6	6	7	7	7	7	7	7	7	7	7	7	7	7	7	7	7	1	6	5	6	7	5	7	7
294	3	5	5	5	5	5	5	5	5	5	5	5	5	5	5	5	5	5	5	5	5	5	5	4	1	1	1	1	1	1	1	5	4	1	3	1	7	7	5	7	7	7	7	7	7	7	7	7	7
295	5	5	5	5	5	5	5	5	5	5	5	5	5	5	5	5	5	5	5	5	5	5	5	5	3	6	2	5	1	4	1	7	6	1	6	2	5	6	3	7	5	7	7	7	7	7	7	7	7
296	2	5	5	2	5	2	4	5	1	5	5	5	5	5	5	5	5	4	5	5	5	1	5	7	6	7	7	6	2	7	4	7	7	7	6	7	7	7	7	7	7	7	7	7	7	7	7	7	1
297	4	4	3	4	3	3	4	3	3	3	3	4	3	4	3	3	3	3	3	2	3	3	3	3	5	4	3	5	4	3	3	4	4	4	5	4	3	4	3	6	5	4	4	3	3	4	4	6	4
298	2	5	5	5	5	5	5	5	5	5	5	5	5	4	4	4	4	4	5	5	5	5	5	2	1	2	1	1	1	3	1	7	7	2	6	2	7	7	5	7	7	7	7	7	7	7	7	7	7
299	4	5	5	4	5	5	5	5	5	5	4	5	4	4	4	3	4	4	5	5	5	5	5	6	2	6	2	7	1	7	2	7	7	1	7	1	7	7	7	7	7	7	6	7	7	7	7	7	7
300	1	3	4	3	2	3	3	2	3	5	5	5	5	4	4	3	3	3	4	4	3	4	4	4	3	3	1	3	3	3	1	7	6	4	4	3	4	6	6	7	7	7	7	6	7	6	7	7	7
301	2	5	4	3	5	3	3	4	3	4	4	4	4	4	4	3	3	4	5	4	4	4	4	6	4	6	6	5	4	5	6	7	6	6	6	7	5	5	4	6	7	7	7	7	7	7	6	5	4
302	1	5	5	5	5	1	1	5	1	5	4	4	4	4	4	5	5	4	5	5	5	5	5	6	5	6	1	6	1	6	2	6	7	1	7	5	7	7	7	7	7	7	7	7	7	7	7	6	6
303	3	4	4	3	3	5	3	3	2	4	3	2	3	4	4	3	3	4	4	4	3	2	3	4	4	3	2	5	5	6	3	5	4	6	4	3	5	2	4	4	3	5	4	3	4	3	4	4	4
304	5	5	5	3	3	4	4	5	3	5	4	4	5	4	4	4	4	3	5	5	4	1	2	7	1	7	1	2	1	7	1	1	1	5	4	4	5	3	7	5	7	7	7	7	7	7	7	7	7
305	3	5	5	5	5	4	5	5	5	5	5	5	5	5	5	5	5	5	5	5	5	5	5	7	1	7	1	7	1	7	2	7	7	1	7	5	7	7	7	7	7	7	7	7	7	7	7	7	7
306	5	5	4	5	5	5	5	5	5	5	5	5	5	5	5	5	5	5	5	5	5	5	5	7	7	7	7	7	7	7	7	7	7	7	7	7	7	7	7	7	7	7	7	7	7	7	7	7	1
307	2	5	5	5	5	5	5	5	5	5	5	5	5	5	5	4	5	5	5	5	5	5	5	7	1	1	1	1	1	1	1	7	7	7	7	1	7	7	7	7	6	7	7	7	7	7	7	7	7
308	5	5	5	5	5	5	5	5	5	5	5	5	5	5	5	5	5	5	5	5	5	5	5	7	2	7	2	7	1	7	1	7	7	1	7	1	7	7	7	7	7	7	7	7	7	7	7	7	7
309	5	5	5	5	5	5	5	5	5	5	5	5	5	5	5	5	5	5	5	5	5	5	5	7	7	7	1	7	1	7	1	7	7	1	7	1	7	7	7	7	7	7	7	7	7	7	7	7	1
310	3	5	5	5	5	5	5	5	5	4	4	5	5	4	5	4	5	4	5	5	5	5	5	2	2	6	1	4	1	5	1	6	6	2	7	2	7	7	6	6	5	5	3	6	5	6	3	7	7
311	4	5	5	5	5	5	5	5	5	5	5	5	4	5	4	5	5	4	5	5	5	5	5	7	7	5	2	7	3	5	1	6	7	1	7	2	7	7	7	7	7	7	7	7	7	7	7	7	7
312	4	4	3	4	3	3	4	3	3	3	3	4	3	4	3	3	3	3	3	2	3	3	3	3	5	4	3	5	4	3	3	4	4	4	5	4	3	4	3	6	5	4	4	3	3	4	4	6	4
313	2	5	5	2	5	2	4	4	2	5	4	4	4	4	4	4	4	4	4	4	4	4	4	5	2	5	2	5	2	5	2	5	6	2	5	2	5	6	6	7	7	7	7	7	7	7	7	7	5
314	1	3	4	3	2	3	3	2	3	5	5	5	5	4	4	3	3	3	4	4	3	4	4	4	3	3	1	3	3	3	1	7	6	4	4	3	4	6	6	7	7	7	7	6	7	6	7	7	7
315	3	5	5	5	5	3	4	4	4	5	4	4	4	4	4	4	4	4	5	5	5	5	5	5	7	5	4	4	5	5	4	6	7	3	4	5	7	7	7	7	7	7	7	7	7	7	7	7	1
316	2	4	3	5	3	3	4	3	4	3	4	4	3	4	4	3	4	5	5	5	4	5	3	5	6	5	6	5	6	5	4	6	4	6	4	5	5	5	5	5	6	5	4	6	6	5	7	6	4
317	5	5	5	5	5	5	5	5	5	5	5	5	5	5	5	5	5	5	5	5	5	5	5	7	7	7	7	7	7	7	7	7	7	7	7	7	7	7	7	7	7	7	7	7	7	7	7	7	7
318	3	3	4	3	2	3	4	2	3	2	4	1	5	4	4	3	4	2	3	5	4	4	3	4	4	3	4	7	5	4	6	3	2	6	5	3	2	7	3	5	2	5	2	4	4	4	5	4	2
319	1	5	5	4	5	4	4	4	4	5	5	5	5	5	4	3	5	4	4	4	4	5	5	5	1	6	1	6	6	5	1	7	7	1	6	2	7	6	6	7	7	7	7	7	7	7	7	7	7
320	5	5	5	5	5	5	5	5	5	5	5	5	5	5	5	5	5	5	5	5	5	5	5	4	5	4	6	3	5	4	6	4	4	6	3	6	3	6	4	7	7	7	6	6	7	7	6	7	6
321	5	5	5	5	5	5	5	5	5	5	5	5	5	5	5	5	5	5	5	5	5	5	5	7	7	7	1	7	7	7	7	7	7	7	7	7	7	7	7	7	7	7	1	7	7	7	7	7	1
322	5	5	5	5	5	5	5	5	5	5	4	4	5	4	4	4	4	4	4	3	3	5	4	6	6	6	5	4	4	3	6	6	5	5	7	6	5	6	5	5	6	7	5	5	5	6	6	5	2
323	3	4	5	4	4	3	4	4	4	5	3	5	5	5	4	5	4	4	5	5	5	5	5	7	1	5	4	6	4	4	1	7	7	1	7	5	7	7	7	7	7	7	7	7	7	7	7	7	3
324	3	5	5	3	5	4	5	5	3	5	5	4	3	3	4	4	3	4	5	4	3	2	5	6	5	5	5	3	5	6	4	4	4	5	4	4	5	5	5	7	5	5	5	4	5	4	6	5	2
325	5	5	5	5	5	5	5	4	5	5	5	5	5	5	5	5	5	5	3	4	4	4	4	6	2	6	2	6	5	7	2	5	7	7	7	5	7	7	6	6	5	7	3	6	7	6	4	6	3
326	2	5	5	3	3	1	3	3	4	4	3	3	2	2	2	1	1	4	3	4	1	2	1	5	6	5	5	6	4	6	5	5	4	4	4	6	5	6	6	6	6	5	5	6	6	5	5	5	1
327	4	4	4	4	5	3	3	4	4	4	5	5	5	4	4	4	3	4	3	4	3	4	4	6	5	6	5	6	5	6	5	5	5	5	5	5	6	5	5	5	5	5	2	2	1	3	2	6	4
328	3	3	3	4	3	4	3	3	4	3	3	3	4	4	3	4	4	3	4	3	4	3	4	4	4	5	5	4	5	5	4	5	4	5	5	4	5	4	5	4	4	4	4	4	4	5	4	4	4
329	4	3	2	5	2	5	4	4	3	4	4	3	4	2	4	2	5	3	5	3	3	3	3	6	5	5	3	5	3	6	3	6	5	6	3	4	4	7	4	7	7	7	7	7	7	7	7	7	6
330	5	5	5	5	5	5	5	5	5	5	5	5	5	5	5	5	5	5	5	5	5	5	5	7	7	7	7	7	7	7	7	7	7	7	7	7	7	7	7	7	7	7	7	7	7	7	7	7	1
331	3	4	5	4	4	3	4	4	4	5	3	5	5	5	4	5	4	4	5	5	5	5	5	7	1	5	4	6	4	4	1	7	7	1	7	5	7	7	7	7	7	7	7	7	7	7	7	7	3
332	3	3	4	4	4	3	3	4	4	5	4	4	4	4	4	4	3	4	5	5	5	5	5	1	4	7	6	6	1	5	1	5	5	1	6	5	7	7	7	7	7	7	7	7	7	5	7	7	5
333	5	5	5	5	5	5	5	5	4	5	5	5	5	5	4	4	5	5	4	4	3	3	4	6	3	6	7	6	3	3	6	6	7	6	7	6	7	7	6	7	2	5	1	6	7	5	2	6	6
334	3	5	5	2	5	4	4	5	2	4	4	4	4	4	4	4	4	4	4	4	4	4	4	6	6	7	1	6	3	7	7	7	7	2	7	7	6	7	6	7	4	3	1	3	7	7	2	7	6
335	5	4	5	4	4	4	5	5	5	4	4	5	4	5	5	4	4	4	5	4	5	5	4	6	5	6	7	5	6	6	7	6	6	7	6	6	7	6	6	7	6	6	6	7	6	6	6	6	2
336	1	2	4	3	4	3	3	3	5	3	2	5	2	5	3	5	1	4	2	5	2	4	5	3	6	4	6	4	6	7	7	3	5	5	4	4	6	4	4	3	4	5	3	5	4	5	4	5	2
337	3	3	5	3	3	3	3	3	3	5	4	4	3	4	5	4	3	4	4	3	4	4	4	5	5	5	4	5	5	4	4	6	4	5	6	4	4	5	5	6	7	7	7	7	7	7	7	6	2
338	5	4	5	4	4	4	4	4	4	4	4	4	5	4	4	4	4	4	4	4	4	4	4	6	6	6	6	6	6	6	6	6	6	6	6	6	6	6	6	7	6	6	6	6	6	6	7	6	2
339	2	5	5	3	5	1	5	5	5	5	4	5	5	5	5	3	3	3	5	5	5	5	5	7	5	6	1	2	2	4	4	4	4	4	5	7	3	3	6	7	7	7	7	2	7	7	7	5	1
340	5	3	3	4	4	3	3	2	2	2	3	3	4	4	4	4	4	2	2	2	4	5	1	5	5	6	6	7	2	1	2	4	5	7	7	6	5	6	6	4	5	5	2	2	2	1	2	2	6
341	1	5	5	5	5	5	5	5	5	3	4	4	4	4	4	4	4	4	2	5	3	2	3	6	3	7	5	7	6	5	3	7	7	3	7	5	7	7	6	7	7	7	7	7	7	7	7	7	3
342	3	2	4	3	1	5	4	2	5	5	4	5	5	5	5	4	5	4	5	5	4	5	4	7	5	6	6	6	6	5	4	6	7	5	6	5	6	6	4	5	5	5	6	6	6	5	6	6	3
343	1	5	5	1	5	3	3	5	2	4	4	4	4	4	5	4	5	5	5	5	5	5	5	7	5	7	1	7	1	6	5	6	6	1	6	4	7	7	7	6	6	5	6	6	6	6	6	7	7
344	1	5	4	4	1	5	5	5	5	5	5	5	5	5	5	5	5	5	5	5	5	5	5	5	5	3	7	7	3	4	5	3	5	3	7	7	5	6	6	7	7	5	5	4	4	6	5	7	3
345	2	5	5	5	5	2	5	5	5	5	5	5	5	5	5	5	5	5	5	3	4	5	2	7	1	2	5	6	2	7	2	7	3	1	1	1	7	7	7	7	7	7	7	7	7	7	7	7	7
346	4	5	5	3	5	4	4	5	4	4	5	5	5	5	5	4	4	3	3	3	3	3	4	3	6	7	1	7	1	7	1	7	7	1	7	1	7	7	7	7	7	7	7	7	7	7	7	7	7
347	5	5	5	5	5	5	5	5	5	5	5	4	2	4	4	4	4	5	4	4	3	5	5	7	7	1	2	7	1	6	1	7	2	1	6	1	7	5	5	6	6	6	5	5	6	7	5	6	3
348	5	5	5	5	5	5	5	5	5	5	4	4	4	4	4	4	4	4	5	5	5	5	5	7	5	6	2	6	5	5	6	7	7	3	7	2	7	7	7	7	7	7	7	7	7	7	7	7	3
349	3	5	5	5	5	5	5	5	4	5	4	3	4	4	5	5	4	4	5	5	5	5	5	5	5	6	5	6	2	5	4	7	5	5	5	3	6	6	6	6	5	5	5	6	6	6	6	4	4
350	1	5	5	5	5	5	5	5	5	5	5	5	5	5	5	2	5	5	5	5	5	5	5	2	2	7	2	7	2	7	1	7	7	1	7	2	7	7	7	7	7	7	7	7	7	7	7	7	6
351	3	5	5	5	5	5	3	5	5	5	4	5	4	3	4	3	3	3	5	5	3	4	3	7	5	6	5	7	5	7	3	7	7	3	7	1	7	7	7	7	7	7	7	7	7	7	7	7	5
352	1	5	5	1	5	1	1	5	1	5	5	5	5	5	3	5	4	4	5	5	5	5	5	2	1	7	1	7	1	4	1	7	7	1	7	1	7	7	7	7	7	7	7	7	7	7	7	7	7
353	4	5	5	5	5	5	5	5	5	5	5	5	3	5	4	5	5	5	5	5	5	5	5	7	5	7	7	7	5	7	5	5	7	5	7	4	7	7	7	7	7	7	5	7	7	7	7	7	5
354	2	5	5	5	5	4	4	3	4	5	4	4	5	4	4	5	5	4	3	3	4	3	2	5	1	5	2	3	2	4	1	6	6	1	6	2	5	6	5	7	6	5	7	6	7	6	7	7	7
355	3	5	4	4	4	5	4	3	3	4	4	4	4	4	4	4	4	4	4	3	4	5	4	6	2	6	1	6	1	5	2	7	7	1	6	1	6	6	5	4	2	1	1	1	7	7	1	7	7
356	1	5	5	5	5	5	5	5	5	5	5	5	2	5	3	4	4	4	5	5	5	3	5	4	7	7	1	6	1	2	4	6	7	3	7	3	7	7	7	7	7	7	7	6	7	7	7	5	2
357	3	5	5	5	5	5	5	5	5	5	4	4	4	4	4	5	4	4	5	5	5	5	5	1	2	4	2	5	1	3	1	7	7	1	5	1	7	7	7	7	7	7	7	7	7	7	7	7	6
358	1	5	5	3	5	5	5	5	5	5	5	5	3	5	3	4	4	4	5	5	3	5	5	7	1	7	1	7	1	7	1	7	7	1	7	1	7	7	7	7	7	7	7	7	7	7	7	7	7
359	2	5	5	3	5	5	5	5	5	5	4	3	1	5	1	1	3	3	5	5	5	5	5	5	7	7	4	7	1	7	4	7	7	7	7	1	7	7	7	7	7	7	7	7	7	4	5	4	1
360	3	4	4	3	4	3	3	5	4	4	5	5	5	4	5	5	5	4	5	5	4	4	4	4	4	5	5	4	5	5	4	5	6	6	5	6	7	5	6	6	6	6	3	4	6	6	6	6	2
361	5	5	5	5	5	5	5	5	5	5	5	5	5	5	5	5	5	5	5	5	5	5	5	7	7	7	7	7	7	7	7	7	7	7	7	7	7	7	7	7	7	7	7	7	7	7	7	7	1
362	1	5	5	4	5	5	5	5	4	4	4	5	4	4	5	4	4	4	5	5	5	5	5	7	4	7	3	4	5	6	4	5	7	3	5	6	6	6	6	5	7	7	7	7	7	7	7	7	3
363	5	5	5	5	5	5	5	5	5	5	5	5	5	5	4	3	5	5	2	2	4	3	2	7	4	7	1	7	1	7	2	6	7	2	7	5	7	7	7	7	7	7	7	7	7	5	4	7	6
364	2	5	5	5	5	4	5	5	5	4	4	4	4	4	4	4	4	4	4	4	5	5	5	3	2	6	2	6	2	6	2	6	6	2	6	2	6	7	7	6	6	7	5	7	7	7	5	6	6
365	4	5	5	5	5	5	5	5	5	5	4	4	4	4	5	4	4	4	5	5	5	4	5	5	2	5	2	2	2	4	2	5	4	1	5	3	6	6	5	6	6	6	4	6	7	6	6	7	6
366	4	4	3	4	3	3	4	3	3	3	3	4	3	4	3	3	3	3	3	2	3	3	3	3	5	4	3	5	4	3	3	4	4	4	5	4	3	4	3	6	5	4	4	3	3	4	4	6	4
367	3	5	5	5	5	5	5	5	4	4	3	3	4	3	3	3	4	3	4	3	4	3	3	7	7	4	5	4	4	4	3	5	4	5	4	3	4	5	5	7	4	5	4	4	4	5	5	4	3
368	5	5	5	5	5	5	5	5	5	5	5	5	5	5	5	5	4	4	5	4	3	4	3	7	2	3	4	4	3	4	1	7	7	1	6	1	7	7	7	7	7	7	7	7	7	7	7	7	7
369	3	5	5	5	5	5	5	5	5	4	5	5	5	5	4	4	4	4	3	5	3	3	4	5	4	7	5	5	4	5	4	6	5	1	5	4	6	7	5	5	6	6	5	5	7	5	7	6	5
370	5	4	5	4	5	4	4	4	4	5	5	4	4	5	4	4	5	4	5	5	4	5	5	6	7	6	7	6	5	5	5	4	6	4	5	7	5	5	5	7	6	7	6	5	6	5	5	5	3
371	5	5	4	4	4	3	4	3	4	5	5	4	4	5	4	4	4	4	4	3	4	4	4	6	6	6	5	5	6	5	6	5	5	5	5	5	5	5	5	5	5	7	7	7	7	7	7	7	2
372	1	5	3	1	5	1	1	3	3	5	5	5	5	5	3	2	1	5	5	5	5	5	5	7	5	1	1	1	1	2	1	4	7	1	6	4	6	7	2	7	7	7	7	7	7	2	7	7	4
373	5	4	5	4	5	4	4	4	4	5	5	4	4	5	4	4	5	4	5	5	4	5	5	6	7	6	7	6	5	5	5	4	6	4	5	7	5	5	5	7	6	7	6	5	6	5	5	5	3
374	5	4	5	5	5	4	5	4	5	5	5	5	4	5	4	4	5	4	5	4	5	4	5	5	6	5	7	5	7	5	6	4	6	5	6	4	7	6	6	7	7	7	7	7	7	7	7	5	2
[truncated: 4 more columns]
