# Supplementary material for: The effect of motivational determinants on elite Wrestlers’ ıntentions to continue in sport: The mediating role of enjoyment
Source: PLoS One. 2026 Jul 10;21(7):e0353067. doi: 10.1371/journal.pone.0353067 (PMC13353986; doi:10.1371/journal.pone.0353067)
Supplement: S3 File — Anonymized qualitative excerpts, keywords, and codes supporting the qualitative findings. (XLSX) [file pone.0353067.s003.xlsx]

## Sheet: Sayfa1
Participant	Sentence / Participant Statement	Keyword	Code
K1	“When I first started wrestling, it was because my family encouraged me, but over time, I truly began to love this sport. I became more and more attached to it. Every success I achieve makes me even more connected to wrestling. As I succeed, I work with more dedication and enthusiasm.”	Commitment, passion	Commitment and Passion
K2	“Thanks to wrestling, I gained an identity. Everyone around me knows that I am a wrestler. Even if I stop competing one day, this identity will stay with me.”	Sport identity, sense of belonging
K3	“Wrestling is like bread and water for me. When I don’t wrestle, I can’t feel comfortable. During the times I don’t train, I feel restless and incomplete inside.”	Sense of absence, inability to quit
K4	“No matter how tired I get or how hard the days have been, I’ve always wanted to return to the mat. Sometimes love alone is not enough—this is a passion.”	Desire to return, passionate attachment
K5	“I’ve thought about quitting many times; in fact, I even stopped for a while. But after a few days, I found myself back in it again. There’s a strange bond between us—I can’t break it. When I’m not wrestling, something feels missing.”	Inability to detach, strong emotional bond
K6	“Even a few days away from the gym makes me uneasy. I grew up with wrestling; when I’m away from it, it feels like a part of me is missing.”	Growing up with sport, feeling incomplete
K7	“No matter how tough things got, I couldn’t break away from wrestling. I’ve always had a desire to continue. It’s not just love anymore—it’s become a habit.”	Habit, inner attachment
K8	“Through this sport, I didn’t just earn money; I shaped my whole life around it. Now, I’m a person completely integrated with wrestling. I can’t imagine a life without it.”	Lifestyle, internalization
K9	“No matter what I did, I couldn’t stay away from this sport. There were times when I was exhausted, injured, or wanted to quit—but I couldn’t. Even when I won a medal and thought, ‘Now I can stop,’ I still kept going.”	Inability to give up, emotional attachment
K10	“When I don’t wrestle, I feel incomplete. I can’t distance myself from it even mentally. Wrestling has become a part of my life.”	Mental attachment, sense of absence
K11	“When I wake up in the morning, the first thing I think about is training. It’s like wrestling has seeped into my soul. Even a single day without it feels difficult.”	Internalization, daily routine
K12	“I’ve been on the mat for years, through ups and downs. But no matter what happened, I never thought of quitting wrestling. It has given me so much—we’ve built a bond now.”	Perseverance, bond formation
K13	“Everything I’ve achieved in life, I achieved through this sport. Wrestling made me who I am. When I don’t do it, I don’t feel like myself.”	Identity formation, life integration
K14	“Staying away from training doesn’t feel right to me. Not just my body, even my soul has become accustomed to it. Over the years, a bond has formed—it’s impossible to break.”	Spiritual attachment, habit
K15	“I thought about giving up many times, yet I always found myself back in the gym. It can’t be explained by love alone—it’s something else... I guess I’m passionately attached.”	Passionate persistence
K16	“No matter what I went through, I always returned to wrestling in the end. Once you start, it stays inside you. That bond doesn’t let you go.”	Return, inability to quit

## Sheet: Sayfa2
Participant	Sentence / Participant Statement	Keyword	Code
K1	“I wanted to advance in this sport and enter the national team. I worked for years for that goal and never gave up.”	Goal of entering the national team	Achievement and Career Goals
K2	“As I achieved success, my ambition grew even more. Each time, I wanted to climb one step higher. My goals never ended; I always wanted more.”	Growth of goals
K3	“As a child, I wanted to be like the champions I watched on television. I started wrestling with that dream. Now I’m still chasing that dream.”	Desire for championship
K4	“I set goals for myself to represent my country, my nation, my family, and my people. One of the most important things that keeps me tied to this job is my goals.”	Desire to represent
K5	“I owe my career to this sport. Now I have the dream of becoming a coach. Wrestling is not just a sport for me—it has also become a gateway to a profession.”	Career goal
K6	“I have always set goals for myself: first provincial championship, then national, then the national team. One cannot be without goals; that’s what kept me standing.”	Chain of goals
K7	“I want to become a champion and make them play the Turkish National Anthem on the podium. That’s my dream; that’s what keeps me going.”	Desire to become a champion
K8	“I’ve made many sacrifices for my goals and dreams. I didn’t go home; I stayed away from my family. But I think it was worth it.”	Sacrifice for goals
K9	“I want to wrestle in the Olympics one day. This goal is not a dream for me—it’s a reality I want to achieve.”	Olympic goal
K10	“The reason I keep going is that I still have goals. It’s the desire inside me to realize the goals I hold within.”	Internal goal motivation
K11	“I want to break records and leave my name in world and Turkish wrestling history. I want to leave a permanent mark.”	Breaking records, making history
K12	“I want to be successful in this sport and make my name known. I work not only for today but also to leave a legacy for the future.”	Desire for lasting success
K13	“I’ve always had goals. No matter how much I achieved, it was never enough. In wrestling, you always think about the next medal.”	Continuous desire for success
K14	“After achieving certain accomplishments as an athlete, I want to pass these successes on to young people and become a role model.”	Desire to transfer success
K15	“As someone who comes from within the sport, my goal is not only to be an athlete but also to pursue an academic career in this field. My goal is big.”	Non-sport career goal
K16	“Reaching the goals I set keeps me standing. Each time I achieve one, I set an even bigger goal.”	Expanding goals

## Sheet: Sayfa3
Participant	Sentence / Participant Statement	Keyword	Code
K1	“When I first started wrestling, it was under my family’s guidance, but over time, I began to love this sport. Later, I continued on my own will.”	Continued by own will	Desire and Interest
K2	“I used to lose to everyone and went home crying, but that made me determined. I started wrestling willingly, by my own choice.”	Started/continued by own will
K3	“At first, I started wrestling with my family’s support, but later I gradually began to love this sport.”	Continued by own will
K4	“After my father passed away, I began wrestling in traditional tournaments to provide financial support for my family. That’s how I started wrestling.”	Started/continued by own will
K5	“No one in my family practiced this sport, but I developed a love and desire for it. The success I later achieved and the fact that I’ve done it with love brought me to where I am today.”	Interest and desire
K6	“I go to training sessions with great enthusiasm. From time to time, I think about things that can motivate me.”	Desire
K7	“Seeing all these things created in me an interest and desire for this sport. I wanted to prove myself to my family and my surroundings.”	Interest, desire, self-proving
K8	“At first, my father was the reason, but then I wanted it myself. If half of it was his wish, the other half was mine.”	Continued by own will
K9	“My passion for wrestling even appeared in my dreams. I loved it so much, I wanted it so much. My gymnastics coach was also a wrestling coach, and that’s how I started.”	Desire, interest, enthusiasm
K10	“I continued this sport willingly and lovingly. No one forced me.”	Continued by own will
K11	“I had interest and desire for this sport. At the same time, my teachers noticed my talent in it, and their belief in my ability made me start this sport.”	Interest, desire, belief
K12	“Positive behavior from my coach and my own willingness made me continue this sport with love.”	Continued by own will
K13	“I had an emotional connection and interest in this sport. I was doing it with love. That’s what kept me standing.”	Interest, emotional bond
K14	“Although I started with my family’s support at first, I later decided to continue this sport lovingly and by my own choice.”	Continued by own will
K15	“In the beginning, my family and the people around me didn’t really approve of me starting wrestling. Even my father was against it. But I really wanted it, I wanted to wrestle…”	Desire
K16	“My interest and desire made me love this sport deeply. I can say that I grew up with it.”	Interest, desire

## Sheet: Sayfa4
Participant	Sentence / Participant Statement	Keyword	Code
P1	“Having the Turkish National Anthem played and seeing our glorious flag raised gives me a unique pleasure.”	Pleasure	Enjoyment
P2	“I enjoy doing this sport; otherwise, it wouldn’t be bearable with so much hardship and struggle.”	Enjoyment
P3	“During my youth period, I wasn’t enjoying wrestling, but later I continued because I started to enjoy it.”	Enjoyment
P4	“I constantly thought about how I would go up to the podium, how I would celebrate in the final match, and what it would feel like if I won. That thought itself gave me pleasure.”	Enjoyment
P5	“We struggle a lot while wrestling, but this sport is such that you even enjoy the pain.”	Enjoyment
P6	“When the training sessions are productive, you need to do them with enthusiasm, passion, and joy.”	Enjoyment
P7	“Even though I am currently working as a teacher, I continue this sport because I love it and take pleasure in it.”	Enjoyment
P8	“It’s very important to enjoy this job. Someone who doesn’t love it cannot do it for long.”	Enjoyment
P9	“The pleasure and joy I get from wrestling keep me in this sport. It’s not a sport that can be done without enjoyment.”	Enjoyment
P10	“If I didn’t enjoy this, I couldn’t continue wrestling. I truly enjoy doing it.”	Enjoyment
P11	“Doing training gives me joy. You have to do this job with enthusiasm; otherwise, you can’t sustain it.”	Enjoyment
P12	“I continue with love and by taking pleasure in what I do. Otherwise, it would be a very difficult sport.”	Enjoyment
P13	“Taking pleasure and having fun from this sport has been one of the main factors that keep me attached to it.”	Enjoyment
P14	“It’s not a type of sport that can be done without love or enjoyment. If you don’t enjoy it, it’s hard to continue.”	Enjoyment
P15	“Even in difficult times, wrestling gave me pleasure. It helped me feel good about myself.”	Enjoyment
P16	“When I’m ready, I take pleasure in wrestling and entering training sessions with good energy.”	Enjoyment

## Sheet: Sayfa5
Participant	Sentence / Participant Statement	Keyword	Code
P1	“My biggest dream is to climb to the top of the podium, have the Turkish National Anthem played, and see our flag raised for everyone in the arena.”	Raising the flag / Playing the anthem	National Pride
P2	“While standing on the podium, I imagined myself raising our country’s flag and having the National Anthem played.”	Raising the flag / Playing the anthem
P3	“Standing on the podium abroad is an indescribable feeling. I wanted to experience that emotion again, but I wasn’t lucky enough.”	National feelings
P4	“I want to carry and represent this flag and our national anthems, which we inherited from our ancestors, with pride and show them to the whole world.”	Raising the flag / Playing the anthem
P5	“I want to have the National Anthem played, raise our flag, and be on the top of the podium.”	Raising the flag / Playing the anthem
P6	“I want to become a European and World Champion in the future, raise our flag, and have our National Anthem played.”	Raising the flag / Playing the anthem
P7	“The thought of having the National Anthem played and raising our flag increases my motivation.”	Raising the flag / Playing the anthem
P8	“The main factors that motivate me are having the National Anthem played and standing on the podium.”	Playing the anthem
P9	“National feelings. Playing the National Anthem and raising our flag — these motivate me.”	Raising the flag / Playing the anthem
P10	“Seeing the flag raised and feeling the atmosphere there — those are things everyone should experience.”	Raising the flag
P11	“Raising our flag, having the National Anthem played… My national emotions strengthen my motivation for this job.”	Raising the flag / Playing the anthem
P12	“Having the National Anthem played and raising our country’s flag are among my greatest goals.”	Raising the flag / Playing the anthem
P13	“National emotions — having the National Anthem played, raising the Turkish flag, standing on the podium — all of these motivate me.”	Raising the flag / Playing the anthem
P14	“Having the National Anthem played and raising the flag let me relive the feeling of previous achievements.”	Raising the flag / Playing the anthem
P15	“Having the National Anthem played and raising our flag — these are proud goals for me.”	Raising the flag / Playing the anthem
P16	“Abroad, one of my greatest motivations is to have the National Anthem played and raise our flag.”	Raising the flag / Playing the anthem

## Sheet: Sayfa6
Participant	Sentence / Participant Statement	Keyword	Code
P1	“The biggest factor in my starting wrestling and loving this sport was my family. My brother and uncle were involved in wrestling, and I always wanted to become a champion like them. I first started wrestling under their guidance.”	Family, Brother, Uncle	Reference Groups
P2	“My uncle-in-law and father took me to the wrestling club. No one in my family was a wrestler, but they supported me.”	Family support
P3	“I come from a wrestling family. My older brothers were wrestlers. Without my family’s support, I might have quit.”	Family, Brothers
P4	“The reason I started was the geography of where I lived. Traditional wrestling (karakucak) was popular in our region. Also, my circle of friends influenced me.”	Regional influence, Friends
P5	“My wrestling coach saw me doing somersaults in front of the school and called me. My coach had a major influence on my starting and continuing this sport.”	Coach
P6	“I started this sport with my brother. My father used to take us to traditional wrestling events. My family’s love for sports was influential.”	Family, Brother, Father
P7	“There used to be wrestling events at weddings in our village. No one in my family was a wrestler, but the environment was encouraging.”	Environmental influence
P8	“I started thanks to my father. When I was little, we went to the gym together. My friends also always supported me.”	Father, Friends
P9	“My father first enrolled me in gymnastics, then I switched to wrestling. The school environment and my coach were influential.”	Father, Coach
P10	“My father used to train me as a child without even realizing it, as if it were a game. My coach motivated me a lot.”	Father, Coach
P11	“My physical education teacher noticed my talent in wrestling and guided me. My family’s encouragement was also very effective.”	Teacher, Family
P12	“My older brother was doing oil wrestling. The coach called me after seeing my brother lose a match. He supported me afterwards.”	Brother, Coach
P13	“My older brothers were wrestlers. My mother didn’t want me to start at first, but later she supported me. I went through this process together with my family.”	Brothers, Mother
P14	“I started wrestling with my family’s support. My father was also a wrestler. The family tradition played an important role.”	Family, Father
P15	“I continued this sport secretly from my family. My mother was against it at first, but later she supported me. My grandfather was also a wrestler.”	Family, Mother, Grandfather
P16	“It’s like I was directed toward this sport even before I was born. My uncle was a wrestler; there was a strong family connection to this sport.”	Family tradition, Uncle

## Sheet: Sayfa7
Participant	Sentence / Participant Statement	Keyword	Code
P1	“When I first started wrestling, my family guided me, but my coach’s approach also influenced me. He strengthened my self-confidence.”	Coach’s approach	Coach–Athlete Interaction
P2	“Coach Rüstem called me and said, ‘There’s the Turkish Championship, let’s go.’ I hadn’t been training, but he told me, ‘I see you in the top three.’ He believed in me, and I returned thanks to him.”	Coach’s support, Coach-athlete relationship
P3	“When you don’t get along with your coaches or have differences of opinion, you can’t enjoy the sport. The behavior of a coach you don’t like affects my psychology.”	Coach’s attitude, Coach-athlete relationship
P4	“My coach’s behavior and decisions directly affect my process of continuing the sport. Sometimes his supportive attitude increases my motivation.”	Coaching behavior style
P5	“At first, I already liked the sport, but my coach’s interest and approach made me truly committed to wrestling.”	Coach-athlete relationship
P6	“Negative experiences with club coaches, such as unfulfilled promises, discouraged me. This situation greatly affected my motivation.”	Coach-athlete relationship
P7	“The coach’s attitude is very important. When they approach positively, your motivation increases, but if not, you withdraw.”	Coach’s attitude
P8	“I started thanks to my father, but my relationship with my coach encouraged me to stay in the sport.”	Coach’s support
P9	“My coach’s emotional support strengthened my motivation toward the sport. His communication gave me confidence.”	Coach’s communication, Emotional support
P10	“The coach’s attitude, knowledge, and approach affect me psychologically. The support of coaches is very important.”	Coaching behavior, Coach’s knowledge
P11	“The coach’s behavior and communication skills are very important. How they approach you can even change the way you perceive wrestling.”	Coaching behavior and communication
P12	“I quit wrestling many times, but my coach always took my hand and brought me back to the gym. He even bought me meals. Thanks to him, I continued this sport.”	Coach’s support, Coach-athlete relationship
P13	“Sometimes my coach was too harsh and critical. It made me feel inadequate and even consider quitting.”	Coaching behavior and attitude
P14	“I regained the self-confidence I had lost thanks to my coach. His support and attention helped me return to wrestling.”	Coach’s support and communication
P15	“My coach has always supported me. Especially during difficult times, he stood by me. That support kept me going.”	Coach’s support
P16	“My coach’s approach always motivated me. He gave me confidence and made me believe in myself. I continued with that trust.”	Coach’s motivation and confidence

## Sheet: Sayfa8
Participant	Sentence / Participant Statement	Keyword	Code
P1	“Thanks to this sport, I benefited from many opportunities provided by the state. I didn’t have to worry about university entrance exams and continued my education with my athlete identity.”	Direct university admission	Privileges Granted to National Athletes
P2	“With the scholarships I received as a national athlete, I was able to study without being a financial burden on my family. It was a great advantage.”	National athlete scholarship
P3	“I used to have concerns about my future, but becoming a national athlete provided me with job opportunities through the state, which made me feel more secure.”	Relief from future anxiety
P4	“After winning a medal in Europe, the state granted me the right to become a teacher, which eliminated my concerns about the future.”	State-provided support
P5	“Everything I have achieved so far, I owe to this sport. I received a national athlete scholarship throughout my university education.”	National athlete scholarship
P6	“Being a national athlete helped me both get into university and have an advantage in the appointment process.”	Appointment right
P7	“Thanks to my achievements, I gained the right to be appointed as a teacher through the national athlete quota. My family was not financially well-off, so this was very important.”	Appointment right, Financial support
P8	“Being a national athlete provided me both financial support and a great advantage in university admission.”	Financial support, Direct university admission
P9	“The national athlete quota played an important role in earning my diploma academically. Through sports, I gained the right to become a teacher.”	University admission, Appointment
P10	“I managed my education and sports career together. As a national athlete, I earned the right to be appointed, which helped fulfill my family’s dream.”	Appointment right
P11	“As a result of my achievements, I received the title of state athlete. This title provided great financial and emotional support.”	State athlete
P12	“I entered university through the national athlete quota. At the same time, I balanced my training and academic life with the state’s support.”	University admission, State support
P13	“Being a national athlete provided me with job opportunities. Securing my future increased my motivation.”	Appointment right, Security
P14	“Thanks to the scholarships and value given by the state to athletes, I was able to study and continue my sports career.”	State scholarship, Support
P15	“Thanks to the medals I won in wrestling, I entered the School of Physical Education and Sports (BESYO) without an exam. I also gained appointment rights. These privileges made me even more committed to the sport.”	Direct admission, Appointment
P16	“I started teaching thanks to my achievements in wrestling. The opportunities provided by the state shaped my life.”	Appointment right, Career

## Sheet: Sayfa9
Participant	Sentence / Participant Statement	Keyword	Code
P2	“Through my achievements in wrestling, I earned respect in society. People see me as a successful athlete and show their respect. Even when I finish second, they appreciate my effort, saying, ‘Just going there is a great success!’ People want to meet me, ask questions, and that makes me happy.”	Respect, Appreciation, Recognition	Social Influence
P4	“Thanks to this sport, I started to feel more of the respect people around me have for me. As you achieve success, people begin to respect you more. Even living properly changes their perception.”	Respect, Social influence
P5	“Positive feedback from my surroundings, being praised and appreciated, and being recognized in my social environment made me embrace this sport more. The attention people show makes me feel more valuable.”	Appreciation, Feeling valued
P6	“Thanks to this sport, I have become a person who is loved and respected by my environment. The respect people have for you in your community makes you both proud and more connected.”	Respectability, Social environment
P9	“I gained respectability through this sport. Wherever I go, people show interest, want to meet me. It gives me a sense of prestige. Experiencing such success makes me want to relive that feeling.”	Respectability, Prestige, Social status
P10	“My social relationships have improved. The respect people show me came along with the success I achieved in sports. This respect makes me feel good and motivates me more.”	Social relationships, Being respected
P11	“Thanks to wrestling, I became a recognized person. I gained prestige. When people see our achievements, they look at us from a different perspective. This increases our commitment to the sport.”	Recognition, Prestige
P13	“Being respected, appreciated, and accepted by my surroundings greatly increases my motivation to continue in the sport. You socialize and receive support. That’s very valuable.”	Respectability, Appreciation, Socialization
P14	“Thanks to this sport, I became a person loved and respected by my community. People show me respect, and it makes me very happy. The awards I’ve received brought me both career and prestige. I’ve gained special respect from my family, relatives, and coaches. Even strangers asking to take photos with me gives me great pride.”	Respect, Appreciation, Recognition
P16	“Through wrestling, I receive respect and prestige from people I don’t even know. My achievements make people notice me and want to meet me. Being accepted as a valued athlete makes me proud.”	Respect, Prestige, Feeling valued

## Sheet: Sayfa10
Participant	Sentence / Participant Statement	Keyword	Code
P1	“My family’s support means a lot to me. Whether I win or lose, they are always by my side, never leaving me alone. Their presence constantly motivates me.”	Family support	Social Support
P2	“My coach believed in me. I didn’t believe in myself, but he said, ‘You are determined, you can do it.’ He always supported me. Thanks to him, I overcame many difficulties.”	Coach support
P3	“When I first started wrestling, my family guided me. My brothers were wrestlers, and with their direction, I joined the gym. Without my family’s support, I wouldn’t have lasted this long.”	Family support, Brother’s support
P4	“My friends and my club always supported me. They stood by me both financially and emotionally. Without this support, staying in the sport would have been very difficult.”	Club support, Friends’ support
P5	“My family has always supported me, especially my mother. My coach believed in me and motivated me whenever I thought about quitting. Their support brought me to where I am today.”	Family support, Coach support
P6	“The most important factor that kept me in this sport was my family. My father loved wrestling and used to take me to competitions when I was young. Without my family’s interest, I probably would have quit long ago.”	Family support, Father’s support
P7	“My club and coaches have always been supportive. They helped with accommodation, equipment, and transportation when needed. I always worked harder not to disappoint their trust.”	Club support, Coach support
P8	“My coach and my friends were always there for me. When I was feeling down, my friends motivated me, saying, ‘You can do it.’ Without their support, I couldn’t have continued.”	Coach support, Friends’ support
P9	“Support from friends is very important in this sport. We share the same room, train together, and we are like brothers. We are always together through ups and downs.”	Friends’ support
P10	“Thanks to the support of our state and clubs, we are able to wrestle. Without rewards, scholarships, appointment rights, and the title of state athlete, continuing this sport would be very difficult.”	Government support, Club support
P11	“My family’s support has always been behind me. My parents never left me alone. My teachers also noticed my talent and guided me. With their support, I committed myself to wrestling.”	Family support, Teacher support
P12	“My coach always stood by me. There were times I wanted to quit, but he always brought me back to the gym. My friends also encouraged me. We are like a real team.”	Coach support, Friends’ support
P13	“Since there were wrestlers in my family, they always supported me. My brother, uncle, and family stood by me. The opportunities provided by the state also increased my motivation.”	Family support, Government support
P14	“I started wrestling with my family’s guidance. My father’s support and the opportunities provided by my club contributed greatly to me. My coach was always there for me.”	Family support, Club support
P15	“At first, my mother didn’t want me to wrestle, but later she became my biggest supporter. I started secretly, but as I succeeded, my family felt proud. Now, they support me in every competition.”	Family support
P16	“Wrestling is a family tradition for us. My father and uncle were wrestlers too. They did everything they could for me to be successful. The support provided by the state was also very important.”	Family support, Government support

[truncated: 5 more sheets: Sayfa11, Sayfa12, Sayfa13, Sayfa14, Sayfa15]
